# Supplementary material for: Centering Equity During Health Technology Innovation: Scoping Review of Methods and Research Adjustments to Promote Inclusive Coproduction
Source: J Med Internet Res. 2026 Jul 3;28:e89596. doi: 10.2196/89596 (PMC13334495; doi:10.2196/89596)
Supplement: Multimedia Appendix 2 [file jmir-v28-e89596-s002.xls]

## Sheet: Charted Data
Supplementary Materials 03: Charted data
Authors	Year of Publication	Country of Study 1	Country 1 income level	Country of study 2	Country 2 income level	Country of study 3	Country 3 income level	Study Design	Study Aim	Population	Context (Digital health technology)	Concept (Tool or approach)	Was there evidence in the paper that the method was adapted for the Priority population (yes or no)	If yes, please described how	Relevant Stage/s of the CeHRes Roadmap	Please add notes/examples for why the tool/approach fits in that relevant stage/s of the CeHRes roadmap	Acceptability of tools and approaches	Funding body
Aladin	2023	United States	High income					Demonstration Project	The study aims to develop and describe the early implementation of a digital intervention combining a mobile app, peer navigation, and a digital comic to improve HIV care outcomes for young adults.	Priority pop: HIV-positive young adults (aged 18-34) Setting: recruited at healthcare centres in New York State Number of Participants: 113	Mobile application that provides HIV care support, along with peer navigation and a digital comic for engagement.	1. Focus groups to better understand the priority populations needs, attitudes, and motivations associated with HIV care. Participants were presented with mock-ups of a mobile app and asked for their input about various app fea- tures. 2. Interviews to better understand the priority populations needs, attitudes, and motivations associated with HIV care. Participants were presented with mock-ups o…	No	N/A	Value specification Design	Note: the paper is more about lessons learned and did not provide a results sections. While the ideas framework spans the entire roadmap, the use of the advisory committee and interviews/focus groups (ie. The co-development phases) were in relation to value specification (what do they want in an app - empathise) and design (presented with mock-ups of a mobile app and asked for their input about v…	Not discussed	Funded by award number H97HA28890 from the U. S. Department of Health and Human Services, Health Resources and Services Administration (HRSA), HIV/AIDS Bureau’s Special Projects of National Significance Program (SPNS).
Albright	2015	United States	High income					Qualitative	The study aims to design and evaluate a text messaging program with the goal of increasing participant engagement and retention in the Colorado Healthy Heart Solutions (CHHS) program.	Priority pop: All participants were enrolled in the CHHS program; were at least 18 years of age; owned a cellular phone with text messaging capabilities; and spoke English or Spanish as their primary language. Setting: resided in one of two underserved, predominantly rural regions in Colorado Number of Participants: the exact total number of participants is not specified	a text messaging program designed to enhance participant engagement and adherence to lifestyle changes among individuals at risk for cardiovascular disease in medically underserved areas	1. focus groups - probed what they liked and disliked about each message, as well as their preferences for how and when to receive text messages. used to inform the development and implementation of the 6-week pilot program 2. interviews following the completion of the program, three FGs and three in-depth interviews were conducted with program participants. Some individual interviews were conduc…	Yes	Offered FGs and interviews in both English and Spanish	Value specification Design	Preimplementation FGs focused on their likes/disliked and preferences of when and how to receive the text message (value specification). Postimplementation worked on refing the text messages (design)	Not discussed	Funded by the Agency for Healthcare Research & Quality, #1 P01 HS021138, “Improving Cardiovascular Screening and Management Through a Bidirectional Personal and Technological Interface.”
Almond	2016	Australia	High income					Qualitative	The study aims to report the findings from people with complex chronic conditions experiences of MyHR that may contribute to improving the adoption, use and utility of Australia’s implementation and evaluation of MyHR.	Priority pop: People with complex chronic conditions and their carers Setting: Rural southern Tasmanian community healthcare setting Number of Participants: 19	My Health Record - national shared digital health record	1. Focus groups 2. semi-structured interviews Utilised CBPR approach	No	N/A	Operationalisation	Findings aim to ensure MyHR is operationalised in a way that responds to emerging needs of participants and their community relative to their complex chronic conditions and MyHR experiences. The findings provide valuable information, for all stakeholders, toward the development of a multidimensional complex adaptive implementation and evaluation framework built around the concept; there is a requ…	Not discussed	Not provided.
Almond	2017	Australia	High income					Qualitative	The study aims to investigate the adoption, use, and utility of MyHR in rural remote Australia community settings and develop an approach for improving national roll out of MyHR.	Priority pop: Live in rural/remote Tasmania with two or more complex chronic condictions. Setting: Remote community healthcare setting. Number of participants: 21	My Health Record - national shared digital health record	Pre-adoption: Semi-structured interviews Adoption: initiating use of MyHR Post-adoption:semi-structured interviews Utilised CBPR approach	No	N/A	Operationalisation	Findings support future successful implementation and uptake of similar projects	Not discussed	Not provided.
Antonelli	2021	United States	High income					Qualitative	The study aims to develop the 4to24 app, which provides information, resources, and activities to help parents support their children with visual impairments (aged 4-24) in achieving independence and employment as adults.	Priority pop: parents of students with visual impairments, as well as professionals and young adults with visual impairments Setting: Teleconference and in-person at a summer camp at a residential rehabilitation facility in souther USA Number of Participants: 20	The digital health technology being developed is the "4to24 app," designed to support parents in fostering their children’s development and independence through accessible, age-appropriate modules delivered over time.	1. Expert reviews for content validity: a team of experts read the modules, rated them, and provided detailed feedback. The content validators (n = 5) included two education and vocational rehabilitation professionals, two parents of children with visual impairments, and one young adult with a visual impairment. The validators reviewed each module in Word format and completed a content validation…	No	N/A	Value specification Design	Advisroy group and focus group provided information on content valued (value specification). Content validity study provided review on modules (design).	Not discussed	Fundy by the U.S. Department of Health and Human Services, National Institute on Disability, Independent Living, and Rehabilitation Research (NIDILRR) under grant 90RT5040.
Aronoff-Spencer	2022	United States	High income					Qualitative	The study aims to design and implement a participatory framework to produce effective health care solutions through co-design with diverse stakeholders.	Priority pop: People with cancer in Appalachia. Cancer incidence and mortality in Appalachia are among the highest in the nation. Appalachia is also home to some of the most rural and difficult-to-access communities in the United States. Setting: healthcare facilities across Appalachian Kentucky. Number of participants: 86 people for prototype usability testing (Number of people not described for…	myPath Application - electronic distress monitoring tool	1. Problem identification through engaging local stakeholders through stakeholder meetings: Recruited coalition of local champions, connectivity stakeholders, and friends of LAUNCH 2. Contextual discovery by ethnographic interviews, contextual observation. 3. Generate ideas from diverse stakeholders by holding community ideation studios where they co-dedesigned ideas for helping patients with can…	No	N/A	Contextual inquiry Value specification Design	Local stakeholder meetings allowed research group to udnertsand/identify problem (contextual inquiry). Contextual inquiry was also apparent in discovery phase where they aimed to understand the experiences of patients with cancer, cancer caregivers, health and broadband providers. co-design studio provided value specification where local stakeholders came up with ideas and one was chosen to proto…	"The codeveloped digital myPath app showed the highest perceived combined usability (mean 81.9, SD 15.2) compared with the current gold standard of distress management for patients with cancer, the paper-based National Comprehensive Cancer Network Distress Thermometer (mean 74.2, SD 15.8). Testing of the System Usability Scale subscales showed that the myPath app had significantly better usabilit…	Funded by the ICF Macro, Inc, to conduct LAUNCH (Linking and Amplifying User-Centered Networks through Connected Health)–related activities (2018-2019). Amgen provided funding for the University of California San Diego contributions, whereas the Federal Communications Commission provided funding for the Connect2HealthFCC Task Force activities.
Baik	2023	United States	High income					Qualitative	The study aims to design and implement two culturally, informed, bilingual, evidence-based psychosocial smartphone application called My Guide and My Health designed to improve the health-related quality of life (HRQOL) of American Hispanic/Latina women who are survivors of breast cancer (BCS).	Priority Population: Hispanic/Latina women, breast cancer survivors. Setting: Chicago area. Number of Participants: 9 for interviews. 9 for interviews and usability testing. 25 for the prototype trial. 80 for app comparisons. Total: 123 participants (the authors do not clarify if any participants were involved in multiple stages).	Two smartphone apps designed to improve quality of life of Hispano/Latina breast cancer survivors	1. field interviews with nine Hispanic/Latina BCS to obtain thematic information on the experiences of Hispanic/Latina BCS, specifically related to aspects of emotional and physical HRQOL during the transition from active breast cancer treatment to breast cancer survivorship 2. Usability testing of the prototype of one of the apps	No	N/A	Value Sepcification Design	field interviews contributed to value specification by identifying important themes which included managing symptoms and side effects, coping with cancer, impact of cancer on friends and family, financial concerns, and additional cancer-relatedresources for Hispanic/Latina survivors. These themes were used to inform the con- tent development within the My Guide application. Design - usability tes…	Not discussed	Not provided.
Bauer	2018	United States	High income					Qualitative	The study aims to incorporate a mHealth platform to deliver integrated primary care to rural patients with posttraumatic stress disorder and/or bipolar disorder.	Priority pop: Patients with postraumatic stress and /or bipolar disorder Setting: The article does not specify where the study was conducted; it only mentions that the caregivers selected the patients and registered them for participation. The patients were then provided with the app, trained on its use, and their data was analyzed. Number of Participants: 10	A patient-provider mobile health (mHealth) platform called SPIRIT which supports the primary care–based delivery of mental health services through an evidence-based model of treatment delivery called Collaborative Care	Focus groups with consumer advisory board to propose app concept and gather feedback, refine app concept, and elicit feedback on low fidelity prototype. Usability testing with target patient population with high fidelity prototype - SUS Utilised user-experience testing	No	N/A	Value Specification Design	Value specification - initial focus groups when getting feedback on concept design - focus groups gettings feedback on low fidelity design Usability testing would fall under design phase	Not discussed	Funded by the Patient-Centered Outcomes Research Institute (PCORI) Award, The John A. Hartford Foundation, National Institutes of Health.
Bendixen	2017	United States	High income					Qualitative	The study aims to gather data from persons with brain and spinal cord anomalies (BSA) and their caregivers to better understand how mHealth would be most helpful in supporting them to proactively manage daily self-care routines and to access medical care as needed.	Priorty pop: youth and young adults with brain and spinal cord anomalies, and their caregivers. Number of participants: 16 youth and young adults with BSA in our focus groups, and 11 caregivers participanted in focus groups	iMHere (Interactive Mobile Health and Rehabilitation), an mHealth system to support a self-management program. Has a cross-platform design and will incorporate support for adults and youth with disabilities and chronic conditions, clinical personnel, caregivers, and community support.	Focus groups Utilised participatory deisng approach	No	N/A	Value specification	focus group questions cented on (1) examples of how participants have used mHealth apps in the past; (2) what apps have they found beneficial or unfavorable and why?; (3) what resources participants may need to better support their health?; (4) feedback on mHealth designs to help motivate and engage users; and (5) overall expectations for technology to support their wellness and prevent medical c…	Not discussed	Funded by grants from the National Institute on Disability, Independent Living, and Rehabilitation Research (NIDILRR; grant numbers 90DP0064 and 90RE5018), which is a center within the Administration for Community Living (ACL), US Department of Health and Human Services (HHS).
Blackwell	2020	United States	High income					Mixed Methods	The study aims to explore urban African American and Afro-Caribbean immigrant pregnant women's experiences with prenatal care, mHealth usage, and changes in knowledge, perceptions, and behavior after the T4B mHealth intervention.	Priority pop: Urban African American and Afro-Caribbean immigrant pregnant women Setting: SUNY Downstate Medical Center Number of Participants: 58	The study developed and evaluated the Text4baby (T4B) mobile health program, which provides prenatal health information via text messaging	1. Focus groups 2. Interviews	No	N/A	Contextual inquiry	conxteual inquiry - focus groups and interviews gain knowledge about the experiences of urban African American and Afro-Caribbean immigrant pregnant women with accessing prenatal health care and prenatal health information at an urban metropolitan health center in New York City. Additionally, sought to understand participants’perceptions about the use of mHealth and the T4B text messaging program…	Not discussed	Funded by SUNY Downstate Medical Center President’s Health Disparities fund.
Bounds	2023	United States	High income					Case Study	The study aims to adapt the four-box model to guide mHealth developers though ethical considerations when designing mHealth interventions for teens with adverse childhood experiences.	Priority pop: Teens with adverse childhood experiences Setting: the authors made an overview and emmited recommendations Number of Participants: Not described	mHealth interventions for teens who present with a medical diagnosis and a history of adverse childhood experiences	Usability testing - formative and summative usability testing that includes the targeted population in the design and determining if the resultant tool is usable for them are critical to ensuring quality of life. Formative testing might include gathering youth feedback on initial mock-ups, wireframes, or low-fidelity prototypes before coding or development is complete Summative testing - may incl…	Yes	The first instinct of many researchers and developers is to conduct focus groups to quickly gather feedback from many people. Group settings may be difficult for some youth to share, particularly around sensitive topics (Farquhar, 1999). As such, individual sessions might be necessary, presented as opportunities to follow-up on group sessions or as alternatives to focus groups.	Design	Design - foramtive and summative usability testing that occurs, not in focus groups Across the stages consider asynchronous remote community methods to increase invovlement	Not discussed	Not provided.
Bravo	2014	United States	High income					Mixed Methods	The study aims to determine the acceptability and usability of a novel mHealth tool through semi-structured interviews, survey, and participant observation at a public hospital breast-imaging center serving a diverse, low-income population.	Priority pop: Fifteen women were interviewed, ranging in age from 45 to 79 years, four of whom were Spanish speaking only; Setting: public hospital breast-imaging center Number of Participants: 15	mHealth tool in clinical setting in the form of a breast health questionnaire application (app)	1. semi-structured interviews - asked about their exposure to technology and their interest and concerns about using an iPad app for answering health related questionnaires. Asked about their experience and opinion of the Athena app 2. participant observation	Yes	Conducted in english and spanish	Contextual inquiry Design	interview questions prior to app use relates to contextual inquiry. Interview questions post app use relates to design. Patient observation relates to design.	Not discussed	Funded by the University of California at San Francisco Center for Aging in Diverse Communities grant no. P30-AG15272 under the Resource Centers for Minority Aging Research program of the National Institute on Aging.
Brewer	2019	United States	High income					Mixed Methods	The study aims to describe the iterative process of design and development of the FAITH! App prototype through a mixed-methods CBPR approach and to provide the initial results of a pilot study assessing its acceptability, usability, and user satisfaction.	Priority pop: African american community members and church partners number: Phase 1 = 23, phase 4 = 50	A digital application (app) coined FAITH! App, which is focused on Cardiovascular health and wellness among African Americans. Translated a behavioral theory–informed, evidence-based, face-to-face health education program to a multimedia, interactive, on-demand mHealth lifestyle intervention.	1. Focus groups with AA community members and church partners to gain insight regarding potential app end user preferences. 2. Sequential 3-meeting series with church partners (n = 13) for iterative app prototyping (assessment, cultural tailoring, final review). The second meeting was a Cultural Context Assessment which focused on positioning the proposed mHealth intervention into the cultural co…	Yes	Adaption: All meetings began with an opening prayer by church leadership to set an atmosphere of creativeness, inspiration, and togetherness among the attendees.	Value specification Design (gained feedback on acceptibility/usability and input on design)	Value specification - phase 1 focus groups gettings insight on types of content, features, and important considerations for mhealth app Design - meeting series gaining feedback on cultural context of prototype, and usability/acceptability survey	Not discussed	Funded by the Building Interdisciplinary Research Careers in Women’s Health Scholars Program (award number K12HD065987-07) from the National Institutes of Health (NIH) Office of Research on Women’s Health, Mayo Clinic Women’s Health Research Center, and the National Center for Advancing Translational Sciences (Clinical and Translational Science Awards Grant Number KL2 TR002379), a component of th…
Brooks	2021	Indonesia	Upper middle income					Qualitative	The study aims to report on the development of the IMPeTUS intervention designed to improve mental health literacy amongst children and young people aged 11–15 in Java, Indonesia.	Semi-structured interviews were undertaken with 43 children and young people aged 11–15 both with and without lived experience of anxiety and depression, 21 parents of children with experience of mental health problems and 25 professionals (education and health professionals). Co-design workshop: A total of 50 participants attended the workshops. These included the research team and PPI advisory …	An immersive storyline digital application was co-developed for young people aged 11–15 with the primary aim of improving mental health literacy and self-management. The intervention comprises two chapters; one which targets depres- sion and the other which targets anxiety. The storyline format is interspersed with interactive games and exer- cises to promote engagement and encourage self-managem…	1. Needs analysis (systematic review and qualitative interviews and focus groups with a range of stakeholders, including children and young people, parents, health and education professionals and national key informants) 2. Stakeholder consensus and intervention development and refinement (3-day synthesis and co-production workshop was held in Bekasi, Indonesia) This invovled creative activities …	Yes	Workshop activities were developed for young people which invovled creative activities and discussions to ascertain their preferences for intervention content, format, delivery, promotion and implementation. This included the use of arts activities such as draw- ing, model making and sculpting with playdough. In order to obtain consensus amongst CYP, children voted using smiley faces on flip char…	Value specification Design	Value specification - needs analysis through interviews and focus groups Design - co-production 3 day workshop	Interview schedules were developed in consultation with the project advisory group. The panel comprised 8 participants including 3 young people, 1 parent, and 4 health and education professionals and non-governmental representatives.	Funded by the MRC/DFID/NIHR/ESRC programme of research to improve adolescent health in low- and middle-income countries. (MR/ R022151/1).
Buckingham	2023	United Kingdom	High income					Mixed Methods	The study aims to produce an information and training resource that could be used by practitioners and patients, to improve knowledge, skills, and confidence in telephone and video-based consultations for physical disabilities and movement impairment.	Priority pop: people with physical disabilities and movement impairment Setting: UK-based online resource Number of Participants: 5 patients	Telerehab toolkit - online information and training resource for pracitioners, patients, and carers on telerehabilitation for people with physical disabilities and movement impairment	1. Knowledge creation phase - service evaluation involving discussions with 53 practitioners, patients, and carers 2. Action phase - involved the iterative development and implementation of the Telerehab Toolkit. Gathered user-feedback through think aloud interviews with 5 pracitioners, 5 patients, and two carers. Participants interacted with the website in the presence of the researcher (SAB or …	No	N/A	Value specification Design Summative evaluation	Service evaluation elicited information regarding value specification e.g., us of a web=page rather than an app Design - think-aloud interviews Summative evaluation - feedback requested on homepage, monitoring activity via gogole analytics	Not discussed	Funded by UK Research and Innovation-Medical Research Council. (UKRI-MRC; award COV0079).
Burchert	2018	Germany	High income	Sweden	High income	Egypt, Arab Rep.	Lower middle income	Qualitative	The study aims to understand and evaluate access, usage, and potential barriers regarding an e-mental health intervention (Step-by-Step).	Priority pop: Syrian refugees residing in Germany, Sweden and Egypt Setting: Remote use of app in 3 countries Number of Participants: 128	Step-by-Step (SbS) is an e-mental health intervention developed by the WHO for depression. The first version of SbS was developed, culturally adapted and piloted for use by Syrian, Lebanese and Palestinian populations in Lebanon (44). It addresses depression, is web-based, presents content in the form of Levantine Arabic texts (i.e., a broad Arabic dialect spoken by Syrians, Lebanese and Palestin…	1. Free list interviewing - uses standardized questions in a highly structured interview format that generates answers in the form of a list 2. Usability testing via Key informant Interviews with think-aloud method 3. Focus Group Discussions Utilised participatory design and user-experience testing approaches	Yes	Throughout all phases, data were collected by Arabic native speakers who received separate training sessions for the respective assessment method prior to each phase of data collection. Focus groups were split by gender	Contextual inquiry Design	Contexual Inquiry - Free list interviewing - explore the use of ICTs and potential problems associated with this among Syrian refugees residing in Egypt, Germany and Sweden. Design - usability testing key informany interviews and focus groups that gathered feedback on changes made to prototype	Not discussed	Funded by European Union’s Horizon 2020 Research and Innovation Program Societal Challenges under grant agreement No 733337.
Calderon	2017	Peru	Upper middle income					Qualitative	The study aims to contribute a qualitative formative evaluation of a proposed mHealth program designed to support caregivers of young children in a resource-limited setting.	Priority pop: Parents of children from rural Peru Setting: Ciudad de Dios Centro de Salud (health center) service area in the Cono Norte region of Arequipa, Peru. Cono Norte is an informal settlement of approximately 30,000 people on the outskirts of Arequipa. Families in Cono Norte commonly lack access to stable housing, potable water, and environmental health services. Number of Participants: 2…	mHealth intervention to improve caregiver home management of common childhood illnesses in a resource-limited setting	1. Semi-structured interviews	Yes	Conducted in Spanish Conducted at their home of female caregivers	Value specification	explore the factors that may support or hinder the adoption and use of an mHealth intervention in this community Value specification - Participants were asked to describe the type of content that would be beneficial to them in a proposed, hypothetical mHealth program for child health, and desired program features and functionality.	Not discussed	Funded by the Penn-Peru Pilot Grant Program of the University of Pennsylvania and the Universidad Peruana Cayetano Heredia.
Campbell	2017	Uganda	Low income					Qualitative	The study aims to propose a novel conceptual framework for technology acceptance for mHealth applications targeted to low-literacy populations in resource low settings.	Priority pop: low literacy people living with HIV in low resource setting Setting: participants were recruited from the Immune Suppression Syndrome (ISS) clinic at Mbarara Regional Referral Hospital in southwestern Uganda, located approximately 275 kilometers from Kampala. The clinic serves people living with HIV in a region comprised predominantly of rural-dwelling pastoralists and subsistence f…	Short messaging system (SMS)-based intervention designed to prompt return to clinic after an abnormal laboratory test. Participants with low CD4 counts received SMS messages to request return to clinic for clinical care and, if appropriate, ART initiation.	1. in-depth interviews to gain an account of their experiences with the SMS intervention.	Yes	Two Ugandan interviewers trained in qualitative research methods (IA and EM) conducted all interviews in Runyankole (the first language of most inhabitants of Mbarara).	Operationalisation	Operationalisation - The interview guide was developed to elicit experiences related to the SMS intervention, including opinions of the SMS intervention and how it affected relationships with family, friends and healthcare providers. The interviews also incorporated concepts from the original TAM: perceived ease of use and perceived usefulness (i.e. impact of the intervention on health).	Not discussed	Funded by the National Institutes of Health (R24 TW007988, T32 AI007433, K23 MH099916), and the Harvard Global Health Institute.
Carolan-Olah	2021	Australia	High income					Mixed Methods	The study aims to develop and evaluate an eHealth intervention to promote healthy lifestyle for pregnant women.	Priority pop: Pregnant women in Western region of Melbourne Setting: Western Health (Hospital within a socio-economically disadvantaged area of Melbourne with high multi-ethnic and linguistically diverse community Number of Participants: 40	Health intervention to promote healthy lifestyle for pregnant women. A website containing four modules: (1) Introduction: Healthy eating and exercise in pregnancy; (2) What is healthy eating?; (3) Exercise in pregnancy; (4) Your baby’s development.	1. The internet evaluation and utility questionnaire (IEUQ) was used to measure participants’ experiences and perceptions of the website. The IEUQ has 15 questions, 13 with 5-point Likert scale responses (0 ‘not at all’ to 4 ‘very’) and 2 open-ended response questions (Table 2). The questionnaire evaluates; user-friendliness, convenience, engagement, visual layout, privacy concerns, satisfaction,…	No	N/A	Design	Design - questionnaire asked about experiences and perceptions of website that will be revised based on feedback	Not discussed	Funded by the Lord Mayor’s Charitable Foundation.
Castillo	2022	United States	High income					Qualitative	The study aims to adapt and translate an English-language pregnancy mobile app to meet the cultural and linguistic needs of Spanish-speaking Latino immigrants.	Priority pop: peripartum Spanish-speaking Latino users and stakeholders Setting: immigrants in the US from diferent countries in Latin America Number of Participants: 14 Latino users and 12 stakholders	The study adapts a pregnancy mobile health app for the emerging Latino community. Originally developed as a provider-prescribed app to aid risk assessment and communication between pregnant individuals and their providers. This patient-facing mobile health app and accompanying provider-facing information portal was developed with a user-centered design approach to serve the needs of individuals w…	1. .Semi-structured interviews with peripartum individuals. The semi-structured interview instrument included open-ended questions about the domains identified (e.g., “Can you tell us about your worries related to your ability to communicate with your provider?”—language and communication), along with additional open-ended questions about the par- ticipant’s pregnancy experience to identify any o…	No	N/A	Contextual inquiry	Contextual inquiry - questions asked in semi-structrued interviews relates to what they worry about, barriers to care.	Not discussed	Funded by the Centers for Disease Control and Prevention (Grant Number: R44DP006417) and the National Institutes of Health (Grant Number: KL2 TR001856).
Ceasar	2019	United States	High income					Qualitative	The study aims to utilize focus groups for gathering qualitative data to inform the development of an app that promotes physical activity among African American women in Washington, DC.	African American women aged 51-74 years, residing in low-income areas of Washington, DC, and Prince George’s County, MD. Number of participants: 16.	mHealth app designed to promote physical activity through motivational messages and educational content.	1. Community advisory board (questionnaires and follow up interview) - A questionnaire was emailed to the CAB to identify local and culturally relevant barriers to PA and to solicit suggested motivational push notification messages that promote PA. Follow-up telephonic interviews were then conducted based on a prewritten script to further ascertain and clarify their suggestions 2. Focus groups wi…	Yes	Focus group conducted at local partnering Church	Design	CAB provided information on designing motivational push notifications Focus groups provided feedback on design, suggestions for app improvement	Community advisory board - provided feedback and input on study design and implementation, including a review of the recruitment and data collection methods	Funded by the National Heart, Lung, and Blood Institute, National Institute on Minority Health and Health Disparities, NIH Medical Research Scholars Program, Doris Duke Charitable Foundation, American Association for Dental Research, Colgate-Palmolive Company, Genentech, Elsevier, and other private donors.
Cerda Diez	2019	United States	High income					Mixed Methods	The study aims to adapt and evaluate a digital family health history tool, VICKY (VIrtual Counselor for Knowing Your Family History), for Spanish speakers.	Priority pop: Spanish-speaking adults in the United States Setting: The study was conducted in the Boston area. Study participation involved a single in-person interview lasting approximately 3 hours Number of Participants: 56 Spanish-speaking participants were involved in the study and a subset of 30 participants also completed the qualitative component of the study	The digital health technology being developed is VICKY (VIrtual Counselor for Knowing Your Family History), a web-based conversational agent designed to collect family health history information from Spanish speakers.	1. Participants used the Spanish version of the VICKY tool to input their family health history. 2. Post-tool survey - demographics and health literacy. Health literacy was assessed using the Newest Vital Signs, which has been validated in Spanish for identifying people with limited health literacy skills. Computer and internet literacy and access was assessed using a 6-item tool adapted from pri…	Yes	Biligual genetic counselor for interview	Design	Methods provided feedback on design of tool such as usability, acceptability, and accuracy	Not discussed	Funded by the National Human Genome Research Institute.
Champoux	2020	United States	High income					Qualitative	The study aims to describe the process used to design and refine text messages for use in the Reach Out mobile intervention, which aimed to reduce blood pressure in primarily African American hypertensive patients who were evaluated in a safety net emergency department in Flint, Michigan.	Priority pop: Economically disadvantaged hypertensive African-Americans, majority women, average age 40 years, recruited through a community/Church organisation. Setting: Attending a safety-net emergency department in Michigan, Number of Participants: Not stated; text states the development work led to creation of 333 generic and segmented messages.	Present the intervention development of Reach Out, a health behavior theory–based, mobile health intervention to reduce blood pressure among hypertensive patients evaluated in a safety net emergency department primarily caring for African Americans. The Reach Out behavioral intervention consists of three text message– based components, each with two levels; healthy behavior text messaging (yes vs…	1. Cognitive interviews with 20 participants to explore barriers and facilitators to health behaviours and text messaging preferences 2. Think aloud cognitive interviews to explore relevance and acceptability of text messages Utilised CBPR approach	No	N/A	Value specification Design	Value specification - cognitive interview to identify barriers/facilitators and text messaging preferences Feedback form think aloud interviews incorporated into design	Not discussed	Funded by a grant from the National Institutes of Health/National Institute on Minority Health and Health Disparities (R01MD011516).
Chandler	2023	United States	High income					Mixed Methods	The study aims to evaluate usability, acceptability, and engagement of the Savvy HER (Sexual/HIV Health Electronic Empowerment Resource) app.	Priority pop: Black women Setting: Southern United States/ community setting Number of Participants: 10	SavvyHER(Sexual/HIV Health Electronic Empowerment Resource) app. SavvyHERwas designed based off extensive formative work to promote SRH outcomes of Black cisgender women living in the southern United States, with a key focus on reducing HIV risk through increasing PrEP knowledge, awareness,and uptake. SavvyHERcontained comprehensive health information and features that were accurate, timely, alon…	1. four weeks of app use accompanied by weekly surveys. Surveys adapted items from the system usabil- ity scale (SUS) which contained items measuring app use (i.e. How often do you use each of the following SavvyHERfeatures), feature feedback (i.e. Thinking about your own sexual and reproductive health experiences, how helpful was each SavyHERfeature in supporting your sexual and reproductive hea…	No	N/A	Design	Testing usability and user experience - getting feedback on how to improve intervention	Not discussed	Funded by the National Institutes of Mental Health Grant number 5R34MH128048-02.
Chee	2017	United States	High income					Mixed Methods	The study aims to determine the preliminary efficacy of a culturally tailored registered nurse (RN) moderated Internet Cancer Support Group for Asian American breast cancer survivors (ICSG-AA) in enhancing the women’s breast cancer survivorship experience.	Priority pop: Asian American breast cancer survivors Setting: The participants were recruited through the Internet and physical settings where Asian American breast cancer survivors gathered (e.g., Internet communities for Asian American breast cancer survivors, Facebook sites, local clinics, American Cancer Society local chapters, etc.) Number of Participants: 5	Developed a theory-driven culturally tailored internet cancer support group for Asian American breast cancer survivors (ICSG-AA) that: (a) incorporates racial/ethnic-specific contextual factors, (b) is assisted and monitored by culturally matched health care providers, and (c) integrates existing evidence-based educational modules/materials from scientific/health authorities that have been valida…	1. Usability test using a 1-month online forum - On the forum site, a total of 7 topics related to specific areas for which the users’ evaluation was needed were posted: (a) the overall structure of the ICSG-AA, (b) preferences for color, designs, and menus, (c) preferences for contents, (d) technical support and difficulties, (e) areas for additional content, (f) preferences for links to Interne…	No	N/A	Design	Usability testing - based on findings, intervention refined	Not discussed	Funded by the Population Science Pilot Project Award, the NCI Cancer Center Support Grant (P30 CA016520) and the Abramson Cancer Center of the University of Pennsylvania. The Chinese translation process involved in the study was also funded by the Chang Gung Medical Research Foundation (BMRPA50 & ZZRPF3C0011).
Cheng	2020	Australia	High income					Mixed Methods	The study aims to determine if the Ophelia process can be adapted into the digital context and applied to co-design solutions addressing eHealth literacy needs.	Priority pop: Socially disadvantaged groups at risk of low eHealth literacy Setting: Private primary care medical practice in metropolitan Melbourne (site 1); Not-for-profit community health service in metropolitan Melbourne (site 2); Private primary care medical practice in regional Victoria (site 3) Number of Participants: eHLQ (n=530); semistructured interviews (n=5); community member workshop…	Interested in general eHealth solutions for the improvement of health and equity outcomes, including eHealth literacy needs	1. eHealth Literacy Questionnaire (HLQ). The results from the HLQ needs assessment help create health literacy profiles which are then developed into vignettes, depicting the lived experience of people facing diﬀerent health literacy challenges. 2. Semi-structured interviews to gain insight into people’s experiences in using digital health and provide context for the vignettes 3. Co-design worksh…	No	N/A	Contextual inquiry	contexul inquiry - ientifying local strengths, needs, and issues	Not discussed	Funded by the Deakin University Higher Degree Research Grant; Deakin University Postgraduate Research Scholarship; National Health and Medical Research Council (NHMRC) of Australia Principal Research Fellowship.
Dal Bello-Haas	2014	Canada	High income					Mixed Methods	The study aims to examine the demand, acceptability, practicality, and implementation of telehealth-delivered exercise for rural, community-dwelling individuals diagnosed with dementia and their caregivers.	Priority pop: Patients with dementia and their carers (dyads) Setting: Rural and Remote Memory Clinic Number of Participants: interviews (n=16); survey (n=77); intervention (n=2)	telehealth-delivered exercise for rural, community-dwelling individuals diagnosed with dementia and their caregivers.	1. semi-structured interviews to inform survey development to assess the extent to which a new idea, program, process, or measure is likely to be used 2. Based on findings from semi-structured interviews, the survey comprised Likert-type and open-ended questions that asked about (1) level of interest in participating in group and telehealth-delivered exercise programs; (2) knowledge of physical a…	No	N/A	Contextual inquiry Operationalisation	Interviews informing survey interested in contextual factors such as current and past exercise habits, participation and levels; spousal or peer influence on exercise habits; attitudes of self and others toward exercise Survey - contextual inuiry, interested in level of interest in participating in group and telehealth-delivered exercise programs; (2) knowledge of physical activity and exercise r…	Not discussed	Funded by the Ralston Brothers Medical Research Fund, College of Medicine, University of Saskatchewan.
Dang	2023	Australia	High income					Qualitative	The study aims to detail the co-design approach and report the views of workshop participants regarding the cultural adaptation of iSupport Lite for a multicultural Australian setting. As well as to assess the acceptability and intention to use in terms of performance expectancy, effort expectancy, social influence, and facilitating conditions.	Priority pop: ethnically diverse family carers and service providers for people with dementia Setting: On-line (australia) Number of Participants: 21	The World Health Organization (WHO) developed the iSupport program to harness the potential of digital media and provide carers with accessible public health messages to reduce their stress. iSupport is an online knowledge and skills training program in English, targeted at family carers of people with dementia to help reduce mental and physical health problems associated with caring, and to impr…	1. Online co-design workshops - to gain a better understanding of carers and health service providers’ needs and expectations from iSupport Lite to inform and create resources that are accurate, appropriate, and effective from a cultural and linguistic perspective. Participants also reviewed the drafted film script, storyboard, and host website structure and provided feedback and recommendations.…	No	N/A	Value specification Design	both methods combine value specification and design e.g., explore needs and wishes, as well as get feedback on design elements of intervention	Not discussed	Funded by the Medical Research Future Fund (MRFF), Australian Government Department of Health (grant number APP2008065).
Day	2021	United States	High income					Mixed Methods	The study aims to describe the Personalized Implementation of Video Telehealth for Rural Veterans (PIVOT-R) approach, developed in response to the unique needs of rural veterans.	Priority pop: Rural veterans Setting: rural setting Number of Participants: 100	Video telehealth for rural veterans to access mental health services	1. Structured interviews with patients	No	N/A	Operationalisation	conducted interviews to assess the implementation process and Video telehealth for home innovation, offering ongoing feedback and adjusting implementation efforts to address site specific barriers	Not discussed	Funded by the VA Office of Rural Health, Veterans Rural Health Resource Center-Salt Lake City and partly supported by the use of facilities and resources of the Houston VA HSR&D Center for Innovations in Quality, Effectiveness and Safety (grant number CIN13-413) and the VA South Central Mental Illness Research, Education and Clinical Center.
Day	2023	United States	High income					Mixed Methods	The study aims to describe the Personalized Implementation of Video Telehealth for Rural Native Veterans approach and examine the utility of implementation science for dissemination of the culturally centered model of mental health care for rural native veterans.	Priority pop: Rurual native veterans Setting: Rural Number of Participants: n/a	Video telehealth to improve access to mental health services for native american veterans	1. Interviews with patients to understand cultural factors and experiences using video telehealth at home	No	N/A	Operationalisation	Interviews provided feedback on cultural factors and experiences using video telehealth at home that influence implementation	Not discussed	Funded by grants from the VA Office of Rural Health and Veterans Health Resource Center-Salt Lake City.
Dobson	2017	New Zealand	High income					Mixed Methods	The study aims to assess the engagement of participants with the TextMATCH program, including enrollement and disengagement rates, as well as, assess the acceptability of the program including its cultural appropristeness and relevance, reasons for withdrawal, and to determine ways in which the program could be improved	Priority pop: Māori, Pacific, Asian, and South Asian families living in New Zealand Setting: New Zealand Number of Participants: 1404 individuals enrolled in the test and 29 people agreed to be interviewed	Text message-based maternal health program (TextMATCH: Text for MATernal and Child Health), an educational and supportive text message program for pregnant, new mothers (of infants aged until 2 years), and other family members. TextMATCH was designed to cover three specific areas: • improve women’s health during pregnancy and the postnatal period, through promotion of healthy eating and physical …	1. Goverance Group - the Roopu Kaitiaki, provided guidance on the primary focus and scope of the program. This group represented a consortium of community-based providers working with the target audience of the program. The target population was defined as pregnant women and mothers of babies aged under 2 years of Māori, Pacific, Asian, and South Asian ethnic communities within two health distric…	Yes	Interviews were conducted in English or Chinese based on participant preference. Utilised culture-specific focus groups	Contextual Inquiry Design	Goverance - CI guided scope of inquiry and created overarching principles for intervention to address Focus groups - CI focus groups aimed to determine how the intended audience engaged with technology, how a technology-based health program could benefit them during pregnancy and the first 2 years of their child’s life, and to understand cultural norms, traditions, and beliefs around technology a…	Not discussed	Funded by the New Zealand Ministry of Health via contract with Waitemata and Auckland District Health Boards.
Doty	2020	United States	High income					Qualitative	The study aims to explore Latinx parents’ access to technology, current use of technology, and intentions to use a parenting app, based on a mixed methods contextual inquiry; as well as to identify the stakeholder values and parent desires for a parenting/stress reduction app and wearable device to support awareness of stress levels that could affect parenting; and to synthesize and integrate par…	Priority pop: Latinx parents Setting: PIJP community network in Minneapolis, MN and surrounding rural communities Number of Participants: 115 parents (survey), of which 20 participated in follow-up interviews (1st round, 16 in second round)	eHealth mobile app for Latinx parents to provide accurate parenting information and help reduce health disparities	1. Quantitative survey to to understand parents’ use of technology and needs and desires 2. Contextual interview to understand parents’ use of technology and needs and desires 3. Community feedback interviews on app prototype (think aloud method while navigating the app) 4. Community advisory board to assist in launching app 5. Community members will contribute to reearch design, recruitment and …	Yes	Interviews at location of participant's choice (e.g., home, or local café) Conducted interviews in Spanish	Contextual inquiry Value specification Design Operationalisation Summative evaluation	CI and VS - survey and contextual interviews explored Latinx parents’ access to technology, current use of technology, and intentions to use a parenting app Design - interview to gather feedback on the usability of the app prototype Operationalisation - community advisory board input on research design Summative eval - informed by community priorities	Not discussed	Funded by the Family Process Institute and the Institute for Translational Research at the University of Minnesota. JD was supported by the Health Resources and Services Administration of the US Department of Health and Human Services under National Research Service Award in Primary Medical Care grant number T32HP22239 (Principle Investigator IB, Bureau of Health Workforce).
Enyioha	2023	United States	High income					Qualitative	The study aims to investigate the preferences of Black smokers for features of mHealth apps for smoking cessation using QuitGuide as a reference.	Priority pop: black or african american adults Setting: southeastern regional of US Number of Participants: 18	Mobile health (mHealth) interventions for smoking cessation	1. semi-structured in-depth interviews. Participants were asked to download and use QuitGuide for at least a week before participation in remote individual interviews. Participants gave their opinions about features of the QuitGuide app and other mHealth apps they may have used in the past and suggestions for future apps.	No	N/A	Value specification	Provided feedback on the kinds of features they value in an app and apps they’ve used in the past	Not discussed	Funded by the National Center for Advancing Translational Sciences (NCATS), National Institutes of Health (NIH), through grant award number UL1TR002489.
Fontil	2016	United States	High income					Qualitative	The study aims to adapt a digital health program to prevent diabetes among low-income patients through a real-world, user-centered process and test its feasibility in prediabetic patients at a large, urban, county-operated safety net clinic.	Priority pop: Low-income patients, Hispanic patients Setting: An adult primary care clinic servicing low-income people in San Francisco Number of Participants: 10 in focus groups, 9 in feasibility trial interviews	Internet- and mobile-phone-based educational program to prevent and manage diabetes in low-income patients, includes small group support, personalized health coaching, a weekly curriculum, and digital tracking tools, including a wireless scale delivered to each participant’s home.	1. Focus groups - assesstheoverall acceptability of the program (i.e., initial reaction, attitude, and baseline receptiveness to health tips for behavioral change) and informcontent modificationsthat would better align the program’s curricular content with socioeconomic conditions and sociocultural preferences in this population. 2. SMOG (Simple Measure of Gobbledygook) to improve the readability…	Yes	Focus groups were split into English and Spanish focus groups	Design Operationalisation	Design - FGs feedback on content and acceptability, use of SMOG Operationalisation - interviews asking feedback	Not discussed	Funded by Omada Health, Inc. a company that makes and owns online behavior change programs.
Garvelink	2020	Canada	High income	France	High income			Qualitative	The study aims to perform an in-depth exploration among potential end users about how to improve the interactive website to better inform older adults and caregivers about ways to stay independent at home.	Priority pop: older adults (aged ≥65 years) and caregivers of older adults struggling to stay independent at home. Setting: Community dwelling participants in Canada and France Number of Participants: 15	An interactive website to better inform older adults and caregivers about ways to stay independent at home	1. Interviews - topics discussed were related to their experience with the website and suggestions for improving it.	Yes	Conducted in french or english	Design	Asked for feedback on design/content of website	Not discussed	Funded by Improving Cognitive and Joint Health Network of the Canadian Institute of Health Research.
Givoenco	2021	United States	High income					Qualitative	The study aims to create a toolbox to provide mHealth interventions for youth with or in risk of HIV infection.	Priority pop: Young people living with or at risk of HIV Setting: Several locations of the UNC/Emory Center for Innovative Technology (iTech): Houston, Los Angeles, Philadelphia, New York City, Chicago, Tampa and Boston Number of Participants: 721	Examined five m-Health interventions that were utilized by the target population to enhance the effectiveness of interventions aimed at supporting youth living with or at risk of HIV. two apps promoting HIV testing and pre-exposure prophylaxis (PrEP), one app promoting behavioral risk reduction and PrEP, one PrEP adherence app, and one mobile-optimized website for increasing viral suppression	1. Focus groups and usability sessions - participants were shown images from in-development prototypes via a PowerPoint presentation, provided study phones with functional prototypes, or could download a test version of the app or other mHealth intervention to their personal devices. Participants gave feedback on features and content of prototypes.	No	N/A	Design	Design: Groups from different locations tested five m-Health interventions. Participants were then interviewed, and their responses were coded and analyzed identifiyng feedback on features and content of the prototypes.	Not discussed	Funded by Eunice Kennedy Shriver National Institute of Child Health and Human Development of the National Institutes of Health and the National Institute of Mental Health of the National Institutes of Health.
Godleski	2020	United States	High income					Qualitative	The study aims to determine the health information needs of the target population and evaluate the feasibility of information shared through an app.	Priority pop: Participants were recruited from low-income serving programs Setting: Participants were recruited through community organisations providing services to at-risk women and mothers. Number of Participants: the exact total number of participants is not specified. No demographic table provided	a mobile app to communicate mental health, parenting, and nutrition information to low-income mothers	1. Using focus groups, low-income mothers shared their health information needs related to parenting and tested the mobile app. Used focus groups to firstly identify information needs. Based on feedbacl designed prototype. Participants then invited to trial prototype for a week. Conducted focus groups to get feedback on prototype. Utilised participatory design approach	No	N/A	Value Specification Design	Value specification -focus groups to determine the health information and resources needs of the target population Design - focus groups to collect feedback on app prototype and pilot health messages	Not discussed	Funded by a Rochester’s Child - Rochester Area Community Foundation Grant (20183010).
Gordon	2016	United States	High income					Qualitative	The study aims to describe an iterative participatory design strategy that resulted in a suite of 3 eHealth tools geared to the support needs of low-income, ethnic/racial minority women at risk for perinatal mental disorders.	Priority pop: focused on the needs of low-income and Medicaid-insure ethnic minority women in the urban Philadelphia area. Setting: Philadelphia Number of Participants: not clear	The technology being developed consists of three eHealth applications aimed at improving perinatal mental health care for low-income wome	1. participatory design meetings - The group collectively wrote a mission statement. Meetings focused on generating ideas and providing feedback on content of brief pilot studies implemented by providers, clinical administrative staff, health information technology developers, and video producers. At each meeting, the group reviewed progress, provided feedback, tested available pilot software, an…	No	N/A	Design	Multistakeholder participatory design grousp provided feedback on content of prototypes.	Not discussed	Funded by the Agency for Healthcare Research and Quality grant No. 1 K18 HS022441-01 and the Penn Medicine Center for Innovations.
Greenhalgh	2015	United Kingdom	High income					Qualitative	The study aims to define quality in telehealth and telecare to enhance the well-being of patients using assistive technologies while living with illness or disabilities.	Priority Population: Elderly individuals living with illness or disability in London and Manchester, who are ethnically and socioeconomically diverse, with a predominance of poverty and deprivation. Setting: Technology suppliers who develop and support assistive technologies, service providers, and older adults along with their families living in London and Manchester. Number of Participants: 7 t…	Telehealth and telecare services with the aim of improving the proportion of patients who receive appropriate, acceptable and workable technologies and services to support them living with illness or disability.	1. Ethnographic case-studies, in and around person´s home to map health care, social care, socio-cultural needs of older people. Visited 40 participants at home, each on several occasions one to two weeks apart, and encouraged them to help us build a rich picture of their lives, including their daily activities and what mattered to them. Techniques include cultural probes (in which participants b…	No	N/A	Contextual inquiry Value specification	Contextual Inquiry: visiting homes to build a picture of patient lives Value specification: co-design workshop elicit needs of participants and gather participants’ perspectives on the ethnographic data and priorities for technology and service improvements	Not discussed	Funded by Technology Strategic Board under its Assisted Living Innovation Platform (2797-25242/400217). NIHR Senior Investigator Award.
Grewal	2023	United States	High income					Demonstration Project	The study aims to describe major activities involved with developing, implementing, and evaluating a telemedicine program specifically designed to provide health- care services to persons with HIV.	Priority pop: people with HIV Setting: University of Florida Health Jacksonville Number of Participants: community advisory board comprised 3 PWH members	Telemedicine tailoed to deliver healthcare services for HIV treatment	1. Community advisory board: provided feedback and guidance for all program aspects and activities like how to promote the telemedicine program to people with HIV patients, whether marketing materials and messages were culturally responsive, and guidance on conducting focus groups with PWH, providers, and CBOs.	No	N/A	Operationalisation	COB - provided feedback on how to promote telemedicine in community	Not dicussed	Funded by National Center for HIV/AIDS, Viral Hepatitis, STD, and TB Prevention.
Ha	2023	Korea, Rep.	High income					Qualitative	The study aims to conceptualize, develop, and validate a digitally integrated health care service platform for people with disability, caregivers, and health care professionals, using Internet of Things devices and patient generated health data to contribute to improving digital health equity.	The participants in this study are people with mild physical disability or cerebral lesions such as orthopedic impairment or traumatic brain injury. Total participants: 11 for user needs, 13 for usability evaluation interviews. Note: also included caregivers, and health professionals	digitally integrated health care service platform (app) for people with disability, caregivers, and health care professionals, using Internet of Things devices and patient-generated health data (PGHD) to facilitate optimal communication with caregivers and health care service providers	1. a collaborative review of the previous app, Daily Healthcare 1.0, was conducted with individuals with disabilities, caregivers, and health care professionals. User needs were derived using the following stages: brainstorming and mind mapping, persona and scenario, and developing a user needs list. Persona and scenario techniques are the methodologies used to create virtual users of apps develo…	No	N/A	Value specification Design	Value specification (undertook a user needs analysis) Design (usability testing, feedback on design)	Not discussed	Funded by Rehabilitation Research & Development Support Program (NRCRSP-EX21005) of the
Handley	2016	United States	High income					Qualitative	The study aims to tailor an IT-enabled health communication program to promote DPP-concordant behavior change among postpartum Latina women with recent gestational diabetes.	Priority pop: USA, Latina and Asian women and women born outside of the USA Setting: San Francisco Bay Area Number of Participants: 22 Latina participants	STAR MAMA is a bilingual (English and Spanish) postpartum diabetes prevention Automated Telephone Self-Management Support-based health coaching program designed to decrease diabetes risk behaviors. Automated Telephone Self-Management Support is defined as automated telephone messages that provide tailored education, tips, or resource links in the form of short narratives and texts, and that engag…	1. Conduct a series of focus groups (FG). Focus groups 1 and 2 were to identify barriers and enablers among pGDM women about diabetes prevention activities in both rural and urban settings. Focus groups 2-4 participants asked to evaluate narratives that had been developed after the first focus group, for resonance and acceptability, for which suggested modifications were then incorporated into th…	Yes	FGs conducted in English and Spanish	Contextual inquiry Design	The principal goals of the focus groups were to: (1) identify individual, family-level, and contextual behavioral and non-behavioral barriers and enablers experienced by postpartum women (contextual inquiry) and (2) identify‘emotional truths’ that women conveyed during their discussions of barriers they encountered. Emotional truths are insights or observations that resonate affectively with a ta…	Not discussed	National Rehabilitation Center, Ministry of Health and Welfare, Korea.
Harris	2023	United States	High income					Qualitative	The study aims to explore COVID-19 information behavior among Black Americans, including their preferences for education via mobile health (mHealth), barriers and facilitators to education and testing, and key content for a COVID-19 mHealth app. The study was the initial phase of a larger project to develop, pilot, and evaluate a mobile health intervention for a population at high risk for COVID-…	Priority pop: Black Americans Setting: 7 Focus groups in 3 sites (St. Louis, Missouri; Cincinnati, Ohio; and Statesboro, Georgia) Number of Participants: 54	The digital health technology being developed is a mobile health (mHealth) app designed to provide COVID-19 education and awareness information, along with electronic screening tools for COVID-19, hypertension, chronic respiratory disease, and cardiovascular disease (CVD).	1. A total of 7 focus groups with 54 stakeholders were conducted across three sites (St. Louis, Missouri; Cincinnati, Ohio; and Statesboro, Georgia) to understand the end-user environment or context. The focus groups aimed to identify significant content for inclusion, the manner of incorporation, and general user interface preferences Utilised CBPR approach	No	N/A	Contextual inquiry Value specification	Contextual inquiry: focus groups designed to develop an understanding of the end-user environment or context Value specification: Data collection focuses on identifying what is significant for inclusion, the manner of incorporation, and general user interface preferences. These data then inform app development in the next cycle, prototype design	Not discussed	Funded at least in part with Federal funds from the U.S. Department of Agriculture.
Hearn	2022	Uganda	Low income					Mixed Methods	The study aims to develop a digital health intervention that enables improved self-care amongst heart failure patients in Uganda.	Priority pop: patients with heart failure in uganda (rural area) Setting: uganda (cardiovascular disease accounts for 10% of deaths) Number of Participants: 10 patients, 7 clinicians for usability testing	previously developed a digital health intervention (Medly) for use in Canada, which features a validated rules-based algorithm to triage patient symptoms, deliver tailored self-care advice to patients and alert clinicians of signs of regression in patient health. Medly has been shown to reduce heart failure-related hospitalizations and to improve patient self-care ability. As an extension of thes…	Phase 1: mixed methods study focused on the experiences and technological literacy of heart failure patients and clinicians. Based on the key findings in this preliminary research, a list of design principles was defined to guide the development of a digital health intervention. Phase 2: design and development utilize the elicited feedback from patients and clinicians to design an intervention pr…	Yes	For the patient interviews, an inter- preter capable of speaking English, Luganda and Runyankole was present to allow patients to participate and interact with the system in their language of prefer- ence. Patients that were accompanied by a caregiver were given the option of (a) using the system themselves or (b) having their caregiver use the system on their behalf.	Value specification Design	Phase 1 - value specification, getting understanding of needs for technology Phase 2/3- design, feedback on prototype, feedback on usability	Not discussed	Funded by the Association of Black Cardiologists Innovation Award and the National Institutes of Health (NIH) Clinical and Translational Science Award (CTSA) program.
Henson	2023	Australia	High income					Qualitative	The study aims to identify how older Aboriginal and Torres Strait Islander women use digital health technologies to enhance health, illuminate case studies of how older women have used digital technologies to enhance health, and develop a working model to inform the development and implementation of digital health technologies that are acceptable and useful for older Aboriginal and Torres Strait …	Priority pop: Aboriginal and Torres Strait Islander women. The participants were aged ≥41 years and included 3 generations that did not grow up with the internet: seniors, baby boomers, and Generation X Setting: various Location in Australia Number of Participants: 24 Aboriginal and Torres Strait Islander women from 4 web-based communities	Developed a working model to inform the development and implementation of digital health technologies that are acceptable and useful for older Aboriginal and Torres StraitIslander women	1. Yarning methodology - Yarning is a recognized and validated Indigenous research method for qualitative research, which encourages respectful and honest interactions in a safe place to be heard and respond [46,47]. Our yarning included group yarning circles and one-on-one yarns. The yarning was cofacilitated by an APG group member and the lead investigator. Utilised participatory design approach	Yes	Aboriginal Governance - since inception overseen by senior Aboriginal researchers, who are investigators on the study. 2/6 are non-Indigenous researchers. Established an Aboriginal Project Governance (APG) group of citizen scientists to oversee and participate in study. Agreed upon terms of referneces and met regularly with research team to assist in implementing and advising on project protocol.…	Contextual inquiry Value specification	The aims and themes identified in the paper revolve around contextual inquiry (e.g., do older Aboriginal and Torres Strait Islander women use technology for health and wellbeing?) and around value specification (e.g., what are theirs needs - key barriers/expect cultural sensitivity, relevance and efficiency from health tech)	Having the Aboriginal Project Governance group members provide feedback on project protocol. The third strength is that the research design as well as the study were guided by, and evaluated against, the cultural engagement tool based on the criteria set out by the Australian National Health and Medical Research Council’s ethical guidelines for research involving Aboriginal and Torres Strait Isla…	Funded by the Ted Rogers Centre for
Higa	2021	United States	High income					Qualitative	The study aims to pilot a program integrating family and friend support, community health services, telehealth-enabled diabetes self-management (DSM) education, and mobile technologies in an under-resourced, rural community in Hawai’i.	Individuals with type 2 diabetes and a friend or family member (7 dyads). Setting: under-resourced rural community, island community in Hawai‘I Number f participants: 7	Community based diabete self-management program that includes: friends and family support, telehealth classes, personalized consultations, Bluetooth-enabled blood glucose monitors, and text messaging support.	1. Problem identification and planning - engaged dyads of persons with type 2 diabetes plus 1 family & friends supporter to contribute to refinements and adjustments in program 2. Intervention was rolled out including: diabetes self-management education and support sessions were delivered via video conference and in-person over 6 months, provision of Bluetooth-enabled glucometers with access to t…	No	N/A	Design	Asking for feedback from participants on intervention	Not Discussed	Heart Research, Wolfond Chair in Digital Health, Fogarty International Center.
Hoque	2017	Bangladesh	Lower middle income					Quantitative	The study aims to develop a theoretical model based on the Unified Theory of Acceptance and Use of Technology (UTAUT) and then empirically test it for determining the key factors influencing elderly users’ intention to adopt and use the mHealth services.	Priority pop: Elderly people aged 60 and above Setting: The study population consisted of elderly people in Dhaka City Corporation, Bangladesh. Dhaka City Corporation is the largest and most populated urban territory developed around a central place of Dhaka, Capital city of Bangladesh Number of Participants: 274 participants	adoption of mHealth services for older people	1. A structured questionnaire was originally developed in English,and then translated into the local language (Known as Bangla) by a professional translator, The questionnaire was divided into Part A and Part B. Part A contains the demographic information. Respondents were asked information about their age, gender, educational qualifications, chronic disease and mobile phone usage experience. Par…	Yes	Translated questionnaire into local language	Operationalisation	Questionnaire to understand key factors influencing the elderly’s acceptance and adoption of mHealth services in developing countries like Bangladesh?	A pilot study was conducted to test the effectiveness and appropriateness of the questionnaire, for which 15 samples from selected retired staff from the University of Dhaka and the Bangladesh University of Engineering and Technology (BUET) were recruited. They were selected due to their age bracket (> = 60), technical knowledge, and experience in mobile/internet usage.The feedback from the pilot…	Funded by Macquarie University (20213896; allocation for Doctor of Philosophy students).
Howells	2022	United Kingdom	High income					Qualitative	The study aims to explore the experience and impact of organisational and technology changes in response to COVID-19 on access to health care for people experiencing homelessness.	Priority pop: People experiencing homlessness and healthcare providers Setting: Three separate sites including two commissioned primary care services and a community nurse inclusion health service. Number of Participants: 22 people, 22 clinicians, 44 total	Remote triage and remote telephone consultations	1. Semi-structured interviews Utilised CBPR approach	Yes	followed a peer researcher approach - Researchers with lived experience of homelessness receive research skills training (via Groundswell) to enable them to more easily engage with the target research population, who may be wary of participating in research. Their shared experience sought to promote a sense of trust and integrity, which encourages participation in research and may help people spe…	Operationalisation	Utilised interviews to explore the experience and impact of organisational and technology changes in response to COVID-19 on access to health care for people experiencing homelessness. Identified key access points.Resulted in adaptation of organisational processes to accommodate the complex needs of people experiencing homelessness.	Not discussed	Funded by University of Hawai’i faculty research funds.
Hughes	2018	United States	High income					Mixed Methods	The study aims to identify design and functionality issues, along with usability problems, of a prototype of the outREACH tele-rehabilitation app designed for underserved population.	Priority pop: Stroke patients living in underserved areas that struggle with a shortage of health providers and technical resources crucial to the delivery of physical rehabilitation services. Setting: Did not mention Number of Participants: 11	The outREACH system is an interactive mHealth application designed for the delivery of personalized upper extremity stroke assessment and rehabilitation to individuals living in areas without easy access to rehabilitation services.	Users engaged with the mHealth system. Subsequently, participants were asked a set of follow-up semi-structured questions following each group of tasks, with the goal of obtaining the participants’ immediate interpretation of a given task scenario and system design and to facilitate the elaboration of usability issues and increasing insight and design suggestions. After testing, participants fill…	No	N/A	Design	feedback through interviews and survey to identify existing design and functionality issues along with usability problems	Not discussed	Funded by seed research grant of School of Business and Tourism (SBaT), Southern Cross University, under grant No. (31496).
Hutchings	2022	United Kingdom	High income					Mixed Methods	The study aims to test digital innovations in a real-world setting to understand the factors that support patient and staff engagement in the use of digital health care innovations.	Priority pop: Asian, Black Setting: Multiple Number of Participants: 148 (total - PP # not specified)	Digital healthcare innocations: – a digital platform providing cognitive-behavioural therapy (CBT) for people with insomnia – a digital platform connecting patients to health care professionals and a health coach to provide lifestyle, diet and exercise support to people with recently diagnosed type 2 diabetes – a home-based albumin-to-creatinine ratio (ACR) urine test for people with diabetes. – …	1. co-design workshops with stakeholders before implementation in order to work through the proposed pathway and identify any potential issues. The Good Things Foundation have defined co-design as “a method of involving users, decision makers and practitioners in the process of design” 2. co-design workshops with stakeholders to develop a logic model to allow people to test any assumptions they m…	Yes	The providers of the diabetes app did employ health coaches who spoke different languages	Operationalisation	Co-design workshops, focus groups, logic models and stakeholder mapping to support implementation	Not discussed	Funded by National Institute for Health Research (NIHR) through the Greater Manchester Patient Safety Translational Research Centre.
Hynie	2022	Canada	High income					Qualitative	The study aims to examine the multidimensional nature of access to virtual mental health (VMH) care for refugee newcomers during the COVID-19 pandemic, using Levesque et al.’s Client-Centered Framework for Assessing Access to Health Care.	Priority pop: Inclusion criteria for refugee newcomers included living in Canada for 5 years or less, being over 18, having personal or family member experience with mental health services, being able to provide consent, and being able to understand and speak Amharic, Arabic, English, Farsi, French, Somali, Spanish, or Tigrinya. Setting: Canada - Alberta, BC, Ontario, Quebec Number of Participant…	Virtual mental health service - Virtual mental health services include phone, internet-based voice or video interactions, and text-based applications or messaging.	The participation of service providers and refugee newcomers involved phone or online interviews in the language of their choice, where possible, with one or two team members.	Yes	Interviews conducted in language of participant's choice	Contextual Inquiry value specifciation	Contextual Inquiry (examines current access) and value specifciation (examines client needs)	Advisory committee members co-developed interview materials and strategies for dissemination.	Funded by the San Francisco State University (SFSU) Center for Computing Life Sciences (CCLS) Mini Grant.
Jenness	2022	United States	High income					Case Study	The study aims to develop technology-supported, evidence-based psychosocial tools to improve access to, engagement in, and scalability of mental health care for teens.	Priority pop: Adolescents with depression Setting: Participants recruited in online groups, plus messages to clinicians at Seattle Childrens Hospital, and to parents of teenagers. Number of Participants: 11 teenagers; 3 clinicians.	Digitally-delivered evidence-based psychosocial intervention for teens with depression. Included a chatbot, digital homework completion, and ecological momentary assessment (EMA) logging and visualizations of mood and behavior	1. Slack channel used where participants invited to join and evaluate target user feedback on several topics including (1) current technology use in therapy, (2) preferences on how to use asynchronous remote community with therapy, and (3) feedback on prototypes for adapting paper-based behavioural activation content and homework to a digital format for delivery on an ARC platform 2. Remotely tes…	No	N/A	Value specification Design	Value specification (obtained feedback on preferences) Design (obtained both verbal feedback in early stages and then tested intervention for feasibility and acceptability of the prototype)	Not discussed	Funded by Nuffield Trust an independent health think tank.
Jiam	2017	United States	High income					Mixed Methods	The study aims to develop and evaluate the important information about me (IIAE) app, which supports adults, children, and families with neurodevelopmental disabilities by allowing them to manage and communicate healthcare information.	Priority pop: parents of developmentally disabled children Setting: all healthcare settings Number of Participants: 7	The IIAM app aims to enhance patient care portability by allowing patients and caregivers to easily share important health information (incorporating dimensions of care into its profiles that are unique to the disadisability community) across various care settings. Enables adults and children with neurodevelopmental disabilities to organize their medical records, advocate for their healthcare nee…	1. Focus groups 2. User inter-face and experience questionnaire	No	N/A	Design	feedback on design of intervention included most liked features and desired features	Not discussed	Funded by a grant from the Canadian Institutes of Health Research (#173101) in partnership with the Ontario Ministry of Health and Long Term Care (#714).
Kang	2023	Taiwan, China	High income					Qualitative	The study aims to describe the development of a mobile application of the PmP Traditional Chinese version (PmP-C) and evaluated its usability.	Priority pop: Children with disabilities Setting: Healthcare settings that care for children with disabilities in Northern Taiwan Number of Participants: 10 healthcare workers and 10 children with disabilities	Picture My Particpation (PmP), a picture-supported child-report instrument of participation of children with disabilities -- adapted for use in Traditional Chinese (PmP-C) and made into an App for adult caregivers.	1. Usability testing -Questionnaire designed for this study to assess various aspects of the app program, including ease of use, ease of learning and satisfaction with operation. The items were constructed based on the System Usability Scale (SUS). In the usability test, the healthcare workers were the usability testers (the persons who provided feedback regarding usability), and the children’s r…	Yes	PmP-C App was intended to be used with chil- dren with disabilities - interviewers were health- care workers who currently worked with school-aged children with disabilities either in research or in prac- tice. The interviewees were children with disabilities. The parents of children with disabilities signed the parent-version consent forms, while children aged 7 years signed the child- version c…	Design	Feedback on design and usability of intervention	Not discussed	Funded by the University of Washington ALACRITY Center under National Institute of Mental Health Award #1P50MH115837, and supported by the National Center for Advancing Translational Sciences of the National Institutes of Health under Award Number UL1 TR002319 and the National Institute of Mental Health (K23MH112872).
Kayastha	2021	Nepal	Lower middle income					Qualitative	The study aims to understand the attitudes of women about mobile games, understand the acceptability and usability of the prototype MANTRA intervention by women and FCHVs and to explore their perceptions of knowledge change brought about by the mHealth gaming application.	Priority pop: women rural nepal with limited educational levels and low smartphone experience Setting: rural Nepal Number of Participants: 61 (30 Female Community Health Volunteers and 31 community members)	MANTRA - a novel mHealth intervention developed to tackle maternal and child health issues through a serious mobile game app in rural Nepal	1. Comprised a preliminary assessment of participant’s understanding of learning objectives, establishing a baseline for knowledge assessment, followed by 10–30 min of gameplay, immediately followed by a post-game knowledgeassessment and a focus group discussion (FGD)	Yes	Conducted in Nepali	Design	Feedback on design and usability of intervention	Not discussed	Funded by the Kennedy Krieger Institute.
Kothari	2020	United States	High income					Qualitative	The study aims to understand the health information needs of low-income mothers and their perceptions about using a parenting app to access parenting and nutrition information.	Priority pop: Low income mothers in a mid-sized city in the Northeast United States Setting: Community organizations working with young and at-risk mothers, such as those providing in-home visiting as well as comprehensive multidisciplinary care Number of Participants: 33 (across the four focus groups. N.B. Unclear if any of them were repeat participants, in which case the total number may be sma…	A low-cost mobile app-based program for low-income mothers to increase access to resources and health information (e.g., effective parenting, nutrition and recipes) and reduce potential negative (e.g., stress, poor nutritional practices) influences.	1. Four focus groups at different stages of the project - structured conversations about the desired app functionality and content to inform app development, followed by discussions of app usability after development. Utilised participatory design approach	No	N/A	Value specification Design	FG 1 feedback on health info needs and content preferences FG 2/3/4 Feedback on design and usability of intervention	Not discussed	Funded by the Ministry of Sciences and Technology, Taiwan under (Grants MOST 107-2314-B-182048 and 108-2314-B-182 041-MY2).
Lindegaard	2022	Sweden	High income					Mixed Methods	The study aims to understand if internet based cognitive therapy (ICBT) is a feasible and acceptable treatment for adolescents and young adults with a refugee background.	Priority pop: Dar/Farsi speaking adolescents and young adults between 15-26 years. Setting: Community/Outpatient Number of Participants: 15	ICBT: internet-based cognitive behavioural intervention (self guided education modules and weekly messaging/ reminders from a therapist)	1. Interviews post-intervention - The interview included questions regarding practical aspects of the treatment, such as difficulties logging in to the treatment platform, and several questions regarding the acceptability of the intervention.	Yes	The interviews were conducted either in Swedish, Dari or Farsi according to the participant's preference.	Design	feedback on intervention such as easy to understand, helpful content, intuitive platform	Not discussed	Funded by the United Kingdom Research Councils Grand Challenges Research Fund [Project 538621 Award: 173142] NERC Reference: NE/P016103/1.
Liu	2019	United States	High income					Mixed Methods	The study aims to describe the development and usability evaluation of the "My Wheelchair Guide" app.	Priority pop: Manual wheelchair users Setting: University of Pittsburgh Medical Centre Number of Participants: 10	My Wheelchair Guide app - skills for safe and effective wheelchair use	1. Participants were instructed to review the“Use a Wheelchair” section for at least 30 min and also complete the self-assessment checklists in“Fit &Set-up” and“Wheelchair Skills” subsections. (app usage data) 2. app usability survey - rate the app usability in terms of perceived usefulness and ease of use through sixteen 5-point Likert Scale questions, and provide any comments or suggestions to …	No	N/A	Design	Feedback on app usability	Not discussed	Funded by the Rochester’s Child – Rochester Area Community Foundation Grant.
Luo	2021	United States	High income					Qualitative	The study aims to explore the potential use of smartphone apps for diabetes self-management in an underserved population, focusing on user willingness and identifying barriers and facilitators to app adoption.	Priority pop: low-income, minority population with diabetes who live in racially segregated communities Setting: South Memphis community called Whitehaven Number of Participants: 15	Diabetes self-management smartphone apps tailored for underserved populations.	1. semi-structured interviews - asked about health status, currenty smartphone usage, interest in smartphone apps, obstacles to app use	No	N/A	Contextual inquiry	interviews to better understand user and their context	Not discussed	Funded by a grant from the Swedish Research Council, “Development and evaluation of internet-supported treatment for recently arrived children and adolescents with psychiatric problems.”
Mafalda	2020	Portugal	High income					Mixed Methods	The study aims to design and build instructional content on feeding patients in home care for a digital platform that supports family caregivers, in a context of low health literacy.	Priority pop: Home caregivers (usually family) providing feeding assistance to older people with compromised self-feeding ability; many following discharge after hospital care e.g. for dementia. Setting: Home Number of Participants: 8 caregivers in the evaluation described in this article.	The tool used an existing interactive platform INTENT-CARE to deliver tailored, evaluated advice on techniques for feeding or self-feeding.	1.Needs identification through exploratory in-depth interviewss with caregivers and nurses, informed by scientific evidence. Focusing on the difficulties and needs perceived by family caregivers. 2. 8 caregiver end-users evaluated the tool through a questionnaire, providing feedback on terminology, relevance, clarity, adequacy, design and functionality. (This was an intentional sample of 8 family…	No	N/A	Contextual inquiry Design	Contextual inquiry - interviews to inform needs analysis where caregivers reported various difficulties in service accessibility, lack of family support, and lack of support at hospital discharge and patient’s transition to home. The lack of knowledge about dehy- dration prevention, diet adaptation to dysphagia, stra- tegies to use in case of refusal to eat were also identified as problems for th…	Not discussed	Funded by the National Institute of Disability, Independent Living, and Rehabilitation Research.
Maragh-Bass	2022	United States	High income					Mixed Methods	The study aims to empower young Black adults in COVID-19 vaccine decision-making through the creation of digital storytelling.	Priority pop: Young Black adults Setting: participants from Georgia, Alabama and North Caroline participated in three online workshops Number of Participants: 11	Digital storytelling videos (Tough Talks-COVID)created by and for young Black adults on COVID-19 vaccination decision-making	Digital stroytelling workshops - The goal of the series was to help participants develop a digital story (1 minute to 3 minutes) for use in the Tough Talks-COVID intervention. The series was designed to be comprehensive yet approachable to participants with varying levels of experience with digital storytelling. The first 2 workshops provided background information and hands-on digital storytelli…	Yes	Because of the virtual format of the sessions, it was important to keep participants engaged. One strategy was the use of ice breakers, such as asking a participant to name their city of birth and favorite food and to “popcorn” it to another participant to do the same until everyone had shared. Another engagement strategy was the use of emotion cards to gauge participants’ comfort level with diff…	Design	Design: Digital storytelling videos were created by young members of the Black community who had chosen to be vaccinated. As members of the same community, they could recognize the factors influencing vaccine decisions and help facilitate the decision-making process. Volunteers participated in three workshops where they received instruction, created videos, and provided feedback on the acceptabil…	During session three, utilized Jamboard to facilitate discussion related to 3 questions: (1) How do you feel about the workshops, now that you have completed them; (2) How would you explain the experience to others who may not be familiar with digital storytelling; and (3) How (if at all) could you use these skills moving forward? At the completion of session three, participants completed a 9-que…	This research received no external funding.
Mauka	2021	Tanzania	Lower middle income					Qualitative	The study aims to present the development process of a mobile health (mHealth) application to improve adherence to pre-exposure prophylaxis (PrEP) against HIV among men who have sex with men (MSM) and female sex workers (FSW) in Tanzania.	Priority pop: Africa/ Tanzania Setting: Community Number of Participants: A total of 15 MSM and 15 FSW were engaged in the relevance and design cycles, while the piloting phase included 10 MSM and 20 FSW.	a mobile app (Jichunge) intended to promote adherence to pre-exposure prophylaxis (PrEP) among men who have sex with men (MSM) and female sex workers (FSW)	1. End-users' consultation: At the initial stage, investigators consulted members of the target populations for problem definition and justification of the app's relevance, including need and potential challenges. 2.Various external outlooks and logos were designed and shared with 15 members from each end-user group (MSM and FSW) in informal, exploratory individual and small group discussions. En…	Yes	All qualitative data from FGDs and informal exploratory discussions were done in Swahili, the language spoken by all Tanzanians. We used strategic peer-led recruitment (respondent-driven sampling) as the recommended recruitment method in stigmatized, criminalized, and hard-to-reach populations.	Value specification Design	Value specification - End-users' consultation to explore needs of targe population Design - informal discussions and focus groups to elicit feedback on features and design	Not discussed	Not provided.
Mayberry	2016	United States	High income					Qualitative	The study aims to develop a family-focused intervention acceptable to patients receiving care from Federally Qualified Health Centers (FQHCs), obtain feedback and data to improve the intervention, and ensure our research processes were sound prior to an evaluative trial.	Priority pop: African Americans from Lowe-SES with Type 2 diabetes Setting: three Federally Qualified Health Centers Number of Participants: 1. 12 people with T2D 2. 19 adults	Family-Focused Add-On for Motivating Self-Care or FAMS is phone calls and text messages to set self-care goals and improve patient participant’s (PP) ability to identify and address family actions that support/impede self-care for type 2 diabetes	1. Survey - During the enrollment survey, participants self-reported demographic and diabetes information and completed validated survey instruments to characterize the sample (health literacy [50], family involvement [16], and adherence to self-care behaviors[51,52]). We also asked participants if they were comfortable using their cell phone and text messaging. 2. Semi-structured interviews - as…	No	N/A	Contextual inquiry Design	CI - survey to understand context of participants Design - semi-structured interviews to get feedback on intervention e.g., understandable	Not discussed	Funded by the National Institute for Minority Health and Health Disparities.
McCall	2021	United States	High income					Mixed Methods	The study aims to evaluate the usability of the prototype of an app that is designed for supporting the self-management of anxiety and depression in African American women.	Priority pop: African-American Women Setting: University Lab Number of Participants: 15	Targeted Mental Health app including a guided thought journal, information about anxiety and depression (including facts about the prevalence of anxiety and depression among African American women), self-assessments for depression (using questions from the Patient Health Questionnaire 9-item scale ) and anxiety (questions from the Generalized Anxiety Disorder 7-item scale), mood rating, graphs to…	1. Eye-tracking glasses and software - Participants were provided with an Android mobile phone (ie, Google Pixel 2), and were assigned a persona (ie, a fictional character created to represent a target user) and scenario (ie, a fictitious story about a target user and their motivation for using the app. 2. Cognitive Walk through and think-aloud methods - Then, they were asked to perform a series …	No	N/A	Design	Usability testing - design, identified issues with app	Not discussed	Funded by the Research Council of Norway through the global health and vaccination (GLOBVAC) program and the European and Developing Countries Clinical Trials Partnership (EDCTP2) program supported by the European Union.
McCall	2022	United States	High income					Qualitative	This study aims to assess what types of content, features, and important considerations should be included in the design of a mobile app tailored to support management of anxiety and depression among Black women.	Priority pop: Black/African American or multiracial females with a history of anxiety or depression Number: 20	Mobile application to support self management of anxiety and depression in African American women. App includes a thought journal, information/ resources, self-assessments and a self care planner	Focus groups - The first part of the focus group session was used to ask questions about the following topics: (a) past and current causes of stress, anxiety and/or depression, and coping skills used; (b) attitudes and perceptions towards mental health and receiving mental health treatment; and (c) time in their life they felt anxious or depressed, and what type of support and/ or resources would…	No	N/A	Value specification	interested in types of content, features, and important considerations for mhealth app	Not discussed	Funded by the National Institute of Diabetes and Digestive and Kidney Diseases (NIDDK) through Dr. Mayberry’s Pilot and Feasibility Award from the Vanderbilt Center for Diabetes Translational Research. The first author (TM) was supported by funding from the National Library of Medicine’s Institutional Training Grant for Research Training in Biomedical Informatics and Data Science at the Carolina …
Meijer	2021	Netherlands	High income					Mixed Methods	The study aims to evaluate StopCoach, a mobile phone delivered eHealth intervention (app) targeted at lower-SES smokers based on StopAdvisor, in a real-world setting. We aimed to implement StopCoach in blended care settings within five municipalities in The Netherlands.	Priority pop: low SES smokers Setting: 5 municipalities in the netherlands Number of Participants: 5 project leads, 7 healthcare profs, 10 smokers, quant data from all app users n=235	StopCoach comprised an 8-week stepwise program to support smokers in the initial phase of their quit attempt. The app was based on stopAdvisor [16, 17], and fully complied with Dutch clinical guidelines for smoking cessation and tobacco dependence [36, 37]. We ensured that all behaviour change techniques used in StopAdvisor were incorporated in the Dutch StopCoach app. We involved lower SES smoke…	1. Semi-structured interviews with project leads, healthcare professionals and participating smokers 2. quantitative data collected from the app e.g., participant and smoking characteristics and app usage	Yes	Quantitative data were obtained from the app. Dur- ing the installation process of the app, participants were asked to actively agree with the app’s privacy statement. The statement was drafted in understandable Dutch language, as lower literacy is more common among the lower-SES target group.	Design	Interviews elicited comments on design and layout of app Operationalisation seemed to mostly come from project leaders and healthcare professionals than priority pop, however, the theory informing the research is related to factors in the implemntation process. While measured aspects that could be considered summative eval, the participants weren't invovled in the co-development of this.	Not discussed	Funded by a Grant provided by the Noaber Foundation.
Merculieff	2021	United States	High income					Mixed Methods	The study aims to describe a two-phased approach to develop content for Connecting Alaska Native People to Quit Smoking, a Facebook group intervention to reduce barriers to evidence-based smoking cessation treatment for AN people in Alaska.	Priority pop: Alaska Native (AN) people who smoked Setting: We recruited adult AN smokers statewide through targeted FB advertisements, word-of-mouth, and flyers posted in outpatient areas at the Alaska Native Medical Center in Anchorage and at Yukon-Kuskokwim Health Corporation community clinics. Number of Participants: 70 AN smokers (Phase 1: n=30, Phase 2: n=40)	A Facebook group intervention to reduce barriers to evidence-based smoking cessation treatment for Alaska Native people in Alaska.	1.Semi-structured interviews - to evaluate the cultural fit, appeal, and efficacy of existing content from reputable sources and to seek input/advice on what participants would prefer in a social media intervention. asked: What did you think about the story? What did you think of the person in the story? What parts of this video fit or don't fit with AN culture? How helpful do you think this vide…	No	N/A	Value specification Design	Semi-structured interviews asked questions relating to value specification by showcasing other examples and commenting on what fits within culture etc.. Undertsand important elements Survey - design as it asked questions such as: For percieved effectiveness, participants reported how much they agreed with the following six statements for each posting: “This was worth remembering,” “This grabbed m…	Not discussed	Funded by the National Institute on Drug Abuse (NIDA) of the National Institutes of Health under Award Number R34DA046008 (Patten).
Miah	2017	Bangladesh	Lower middle income					Mixed Methods	The study aims to design and evaluate an innovative mobile decision support system (MDSS) solution for rural citizens healthcare decision support and information dissemination.	Priority pop: Setting: Number of Participants:	mHealth tool connecting underserved rural patients in Bangladesh to general practitioners (GPs) –allowing GPs, based on queries and information support provided, to evaluate patient conditions virtually (comments, chat sessions, video calls) and provide answers for further diagnosis or treatment. Also patient ratings of GPs and medicine brands	1. Focus groups focusing on usability outcomes	No	N/A	Design	Focus groups interested in usability of prototype	Not discussed	Not provided.
Morrow	2017	United States	High income					Mixed Methods	The study aims to design and evaluate EMR portal messages that support patient-centered self-care, especially for older adults with diverse literacy and numeracy abilities.	Priority pop: older adults with health literacy and numeracy. Setting: Unclear Number of Participants: 24	EMR portal messages (paper describes a theory-based framework for designing effective messages for patients)	1. quantitative measures (the gist memory, affective response, and message satisfaction measures, likert scale) 2. Qualitative interviews - investigate whether video messages were easy to understand and would prompt appropriate affective responses to the information. Further examine the impact and preference of synthesized versus natural voice on older adults’ memory	No	N/A	Design	uses survey and interviews to elicit feedback on design on video messages for EMR	Not discussed	Funded by the Agency for Healthcare Research and Quality (grant number R21HS022948).
Mueller	2020	Nepal	Lower middle income					Mixed Methods	The study aims to develop, pilot, and assess a serious game for mobile devices that teaches geohazard, maternal, and neonatal health messages.	Priority pop: Rural Nepalese people Setting: Rural Nepal Number of Participants: 71	Maternal and Neonatal Technologies in Rural Areas (MANTRA) - A serious game for mobile devices that teaches geohazard, maternal, and neonatal health messages.	1. focus group discussions - to provide context from the target audience and potential end users of the serious game.This foundation informed the serious game design and artwork. 2. Field evaluations which includes end users playing first draft of game. Sessions consisted of game play observations, focus group discussions about the game experience, and a paired pre- and post- game knowledge asses…	Yes	Focus group discussions were facilitated by HERD researchers, audio recorded in Nepali, transcribed and translated to English for the game designers to read and incorporate end user feedback into the game design.	Contextual inquiry Design	FGs - contextual inquiry as they aimed to define user needs in context Field evaluations - design as they aimed to iteratively adapt game based on feedback.	Not discussed	Funded by the United Kingdom Research Councils Global Challenges Research Fund (Project: 538621 Award: 173142).
Nouri	2019	United States	High income					Qualitative	The study aims to describe variations in patients’ engagement in the app design process, focusing on limited health literacy (LHL), limited English proficiency (LEP), and limited digital literacy (LDL).	Priority pop: Vulnerable / safety net Population Setting: primary care clinics in the public health care system for the city and county of San Francisco Number of Participants: 20 The average age of the participants was 59 (SD 8) years; 65% (13/20) were female, 90% (18/20) were nonwhite, 65% (13/20) had LEP (50% (10/20) Spanish-speaking), 45% (9/20) had a high school education or less, and 80% (1…	Develop a text messaging app aimed at increasing physical activity among patients with comorbid diabetes and depression.	1. Card sorting tasks, participants sorted text messages into categories (liked, disliked, neutral) and provided feedback on each message. 2. Semistructured interviews conducted with 20 participants - Interview guides for all participants included questions about mobile phone usage, physical activity, and feedback on sample text messages and text messaging interventions Utilised participatory des…	Yes	Interviews conducted in english or spanish Cards written in English and Spanish and wrriten grade 6 literacy level If the participants did not understand the card sorting activity or had diﬃculty reading the cards, card sorting was modified such that the interviewer read cards aloud and elicited feedback on each sample text message one at a time	Design	Design - feedback on sample text messages	Despite following best practice guidelines for card sorting, such as limiting the number of cards and categories and providing uniform, clear directions on how to conduct the task [17,31,32], this method had to be modified in half of the interviews and was therefore not fully effective in this study population. Eliciting novel suggestions was also difficult, with most participants only providing …	Funded by the Agency for Healthcare Research and Quality (1R01HS025429-01), a career development award by the National Institute of Mental Health (5K23MH0944442), a career development award by the National Cancer Institute (K24CA212294), and a research training grant by the National Research Service Award (T32HP19025).
Ospina-Pinillos	2019	Australia	High income					Qualitative	The study aims to to (1) conduct co-design workshops with end users to co-design and culturally adapt the mental health e-clinic (MHeC) for Spanish-speaking young people based in Australia; (2) inform the development of the alpha prototype of the MHeC-S; (3) test the usability of the alpha prototype of the MHeC-S; (4) translate, culturally adapt, and face-validate the self-report assessment to a …	Priority pop: Young people (community-based young people aged 16 to 30 years; native Spanish speakers living in Australia; and native Spanish-speaking young people attending headspace Camperdown and headspace Campbelltown Setting: community Number of Participants: 17 (Workshops n=10; one-on-one interviews n=7)	Spanish-speaking Mental Health eClinic (self report of physical and mental health, well-being plan including links to evidence and resources, booking and video visit systems)	1.co-design workshops - used design testing using mockups and end user sketching to obtain information for the content, functionality, and the look and feel of the prototype. 2. one-on-one user testing sessions using the Think Aloud technique - In each 90-minute one-on-one user testing session, a researcher was paired with an end user. Using a think-aloud protocol [56], participants were observed…	No	N/A	Value specification Design	Workshops helped to determine user requirements Usability testing helped to inform design of future iterations of prototype	Not discussed	Funded by the Young and Well Cooperative Research Centre (Western Sydney University, Penrith, Australia; 2014-2016).
Owens	2020	United States	High income					Qualitative	This study aims to qualitatively assess the cultural sensitivity of the Breathe Easier mobile application.	Priority pop: African American lung cancer survivors and their family members Setting: American College of Surgeons approved cancer program in South Carolina Number of Participants: 12	Breathe Easier mobile application which teaches patients and their family members how to manage symptoms related to lung cancer and improve quality of life. Adapted from an eight-week, dyadic (lung cancer survivor and family), in-person mindfulness-based intervention.	1. Individual interviews about the cultural sensitivty of the app. The interview guide, which was based on the Cultural Sensitivity Checklist (Friedman & Hoffman-Goetz, 2006) and Cultural Sensitivity Assessment Tool (Guidry & Walker, 1999), focused specifically on assessing the Breathe Easier mobile application’s content (e.g., whether it is easy to understand and culturally relevant for African …	No	N/A	Design	Conducted interviews to assess culutral sensitivity of app design	Not discussed	Funded by the Bristol Myers Squibb Foundation.
Pathak	2021	United States	High income					Mixed Methods	The study aims to develop motivational text messages in English and Spanish for a smartphone app-based intervention to encourage physical activity in low-income minority patients with diabetes and depression.	Low-income minority patients with diabetes and depression (n = 10 for feasibility testing, n = 8 for pilot testing, n = 134 for MTurk testing)	Development of a smartphone app for physical activity promotion among low-income patients	1. Feasibility testing - A subset of messages (n=34) was tested using a mixed methods approach that included a card sorting task and individual semistructured interviews. For the card sorting activity, participants were asked to sort text messages in either English or Spanish (depending on their preferred language) into 3 piles: liked messages, disliked messages, and messages that were neither di…	Yes	conducted in English and Spanish Adaptations made to card sorting for population: the subset of messages represented in the cards was written at a sixth-grade reading level. In addition, interviewers modified the administration of the activity to accommodate participants with limited literacy or communication barriers by providing audiovisual cues, including reading the cards aloud and successive…	Design	User-centred design testing to inform design of text message intervention	Not discussed	Not provided.
Peng	2022	Malaysia	Upper middle income					Qualitative	The study aims to identify barriers and facilitators of AI chatbot acceptance for HIV prevention among Malaysian men who have sex with men (MSM).	Priority pop: Men who have sex with men Setting: a hard-to-reach population in Malaysia at elevated risk of HIV Number of Participants: 31	The study focuses on an AI chatbot designed to promote HIV testing and prevention.	1.Focus group interviews: Topic 1: attitude toward HIV testing aimed to generate insight into the health behavior change targeted by chatbot interventions. Topic 2: chatbot focused on participants’ perceptions of the technology of interest. Topic 3: social networking app hoped to elicit user-centered suggestions regarding the platforms that should host MSM-friendly HIV prevention chatbots in resp…	Yes	Stigmatised health issue. To ensure anonymity, the participants were instructed to set their preferences for their name (pseudonym) and video use.	Contextual inquiry Value specification	Focus groups topics elicited information on user context and user needs	Not discussed	Funded by research grants from the National Institutes of Health (R21 TW011663 for ZN and FLA; R21 AI152927 for JAW, FLA, and ZN; and R21 TW011665 for RS) and the Fund for Lesbian and Gay Studies (FLAGS) Research Award at Yale University.
Petros De Guex	2023	United States	High income					Mixed Methods	The study aims to determine how mHealth intervention can address the challenges that Latinx people with HIV (PWH) in the United States face.	Priority pop: Spanish-speaking Latinx people with HIV Setting: Community-based Number of Participants: 20 adults	mHealth intervention for people with HIV, that includes features such as daily tracking of medication adherence, mood, and stress; appointment reminders; educational resources; laboratory results; and secure messaging with clinic staff and providers	1. System Usability Scale 2. In-depth interview: Interviews assessed CP users’ experiences with the applica- tion. The development of the interview guide was informed by principles of the user-centered design framework, which emphasizes eliciting end-user experience with technology and seeking input directed at iterative improvement Utilised participatory design approach	Yes	For this Spanish-speaking population, we used the Spanish version of SUS, which has high internal reliability. All interviews were conducted by a bilingual investigator with a graduate degree in Latin American studies.	Design	elicited feedback to improve design of app	Not reported	Funded by Virginia Department of Health through Ryan White Part B special projects funding.
Pipicella	2023	Australia	High income	New Zealand	High income			Qualitative	The study aims to develop and implement a consensus method between clinicians, parents, and children with inflammatory bowel disease to vote on pediatric metrics to be included in the Crohn’s Colitis Care eHealth platform prior to software build. The objective was to ensure consumer and clinician needs were met.	Priority pop: Children Setting: Consensus groups of clinicians across Australia, New Zealand, and England; Patient consumer groups for IBD across Australia and New Zealand Number of Participants: 38 clinicians in consensus group, 32 children in consumer group, 119 parents in consumer group	CCCare (Crohn's/Colitis Care), a cloud-based electronic clinical management system that operates external to standard clinical software. (Clinicians perform clinical assessments, build management plans, Consumers complete questionnaires and report symptoms through a linked portal) CCCare is used by clinicians at the point of patient contact to perform clinical assessments and build management pla…	1. Survey with consumer groups: asked for their opinion on functionalities/resources for inclusion in CCCare. Short explanations per topic were included. Participants answered using yes, maybe, or no options and could provide comments and suggest additional inclusion topics	No	N/A	Value specification	Survey gathered info on what consumers want/need in ehealth platform	Not discussed	Funded by the Leona M. and Harry B. Helmsley Charitable Trust (Grant No. #2002- 04267) and The Australian Government, Department of Education and Training: Research Training Program (RTP) Fees Offset Scholarship.
Pluye	2020	Canada	High income					Mixed Methods	The study aims to (1) compare the low-SES mothers’ perception of outcomes of web-based parenting information with that of other mothers, and (2) explore the perspective of low-SES mothers on contextual factors and information needs and behavior associated with these outcomes.	Priority pop: mothers of children 0 to 8 years old from Quebec for questionnaire (mix of low-income and not low income); mother of at least one child aged between 0 and 8 years with a low level of income and a low level of education for interview. Number of Participants: 40 for interview; 1889 for questionnaire	Equity-oriented web-based information - Naître et grandir (N&G). N&G produces a magazine and a website with an email newsletter (in French) for parents of 0- to 8-year-old children. N&G seeks to raise societal awareness of the importance of early child development for enabling conditions of educational success. It provides free, independent, and trustworthy parenting information to valorize, info…	1. IAM questionnaire was used to assess the information provided on each N&G webpage. The IAM allowed participants to report perceived outcomes associated with information content of a specific webpage in terms of situational relevance, cognitive impact, intention to use, and expected health outcomes 3. semi-structured interviews with N&G users and non-users. All participants were asked about the…	No	N/A	Value specification	Interviews to better understand information needs Survey - how relevant to info is	Not discussed	Funded by the Canadian Institutes of Health Research (CIHR #201610PJT-377359-PJT-CFAA-109294) and N&G (Foundation Lucie & André Chagnon).
Povey	2020	Australia	High income					Mixed Methods	The study aims to explore the lived experience of mental health and wellbeing with Aboriginal and Torres Strait Islander youth in three Top End Northern Territory (NT) settings, examine the characteristics of e-mental health resources that render them acceptable and appropriate for Aboriginal and Torres Strait Islander youth, and draft a culturally responsive e-mental health resource in collabora…	Priority pop: Aborigional and Torres Strait Islander Youth aged 10-18 years Setting: Two schools and a drug rehabilitation service in the NT were the study sites for this project. One school and the drug rehabilitation service are in a regional center in the Top End and the other school is in a very remote region of the NT with no mobile phone coverage, ac- cessible by light aircraft only. Number…	A co-designed new culturally informed Aboriginal and Islander Mental Health Initiative for Youth (AIMhi-Y) App	1. Expert reference group 2. Iterative process using co-design workshops (cycles). Workshop 1: Identi cation and discussion of key terms creates common language, assesses mental health literacy, improves understanding of the topic and aims to identify and de ne the problem. Familiarisation with e-mental health tools generates discussion about design and use of these tools and aims to position and…	Yes	Conducted in Tiwi and English language for thos in remote areas. The rst author (JP) or another non-Indigenous Project O cer and a male/female In- digenous Research O cer (CPS, AMAP, PPJRM), who shared the same language background as the participants, facilitated the co-design workshops to ensure cultural safety and enable engagement using participants' first language. Peer Researchers (n = 10) o…	Contextual inquiry Value specification	The aims and themes identified in the paper revolve around contextua inquiry (e.g., what are the lived experiences) and value specification (the characteristics of e-mental health resources that render them acceptable and appropriate for Aboriginal and Torres Strait Islander youth)	Using a participatory design research approach, data collection methods were refined along the way in collaboration with education providers, members of the ERG, Indigenous Research Officers, com- munity elders and participants	First author supported by Australian Government Research Training Program (RTP) Scholarship and an Australian Rotary Health, Ian Scott Scholarship.
Radcliffe	2021	United States	High income					Mixed Methods	The study aims to develop and test a prototype app accessibility testing protocol and to disseminate findings via an app curation website that provides information to people with disabilities about mHealth app suitability, based on their needs, impairments, and mobile device access methods.	Priority pop: recruited a diverse sample of people with disabilities: a third who have dexterity impairments, a third who have visual impairments, and a third who have cognitive impairments Setting: Number of Participants: 9	mHealth apps for weight management by people with disabilities	1. System usability scale(SUS) - After completing each task in our app assessment, participants were asked to score 10 items on a 5-point Likert scale ranging from “strongly disagree” (1) to “strongly agree” 2. Tierney’s 7-min Accessibility Assessment and App Rating - asked participants to describe their difficulties while using the app and share their ideas for changes to improve app accessibili…	No	N/A	Design	evaluated accessibility and usability issues within apps	Not discussed	Funded by the National Institute on Disability, Independent Living and Rehabilitation Research (NIDILRR) of the U.S. Department of Health and Human Services, Grant number 90DPHF004.
Resnick	2022	United States	High income					Mixed Methods	The study aims to assess the usability and acceptability of a cancer prevention and goal setting app among non-Hispanic Black patients.	Priority pop: Non-hispanic black primary care patients Setting: Two internal medicine primary care clinics in West Philadelphia, USA Number of Participants: Total of 33 participants. Stage one (n=16); stage 2 (n=17)	Healthier together mobile application for cancer prevention; includes goal setting, tracking and sharing between non-Hispanic Black primary care patients and their social ties.	1. Semi-structured interviews (3 rounds) with paper mockup of app - questions about the app’s content, features, delivery methods, and potential future use. 2. walkthrough of beta version of prototype - about the usability and acceptability of the app and its features. Questions adapted from the System Usability Scale)	No	N/A	Design	evaluate the content, usability, and acceptability of a mobile app that facilitates cancer prevention goal setting, goal tracking, and goal sharing.	Not discussed	Funded by American Cancer Society and Abramson Cancer Center (ACC) grants. One author supported by the American Cancer Society—Tri-State CEO’s Against Cancer Mentored Research Scholar Grant and the 2018 ACC Population Science Pilot Award Program, ACC’s Cancer Center Support Grant.
Robbins	2019	United States	High income					Mixed Methods	The study aims to develop a tailored website to promote awareness about obstructive sleep apnea (OSA) among community-dwelling black/African-American individuals using mixed methods including in-depth interviews, usability-testing procedures, and brief surveys.	Community-dwelling black/African-American individuals (n = 9, 55% female, average age 38.5 years)	TASHE (Tailored Approach to Sleep Health Education) website designed to promote awareness about OSA among blacks	1. In-depth interviews - assess sleep health and sleep apnea knowledge and beliefs, along with holistic, qualitative responses and feedback after accessing the TASHE website 2. Think-aloud apporach for usability testing 3. Survey on website usefulness utilised user-experience testing approach	No	N/A	Contextual Inquiry Design	In-depth interviews assessed context Think aloud and survey contributed to design	Not discussed	Funded by the National Heart, Lung, and Blood Institute (NHLBI).
Rozbroj	2015	Australia	High income					Qualitative	The study aims to determine how e-therapies for depression and anxiety could be improved to address the therapeutic needs of lesbians and gay men.	Priority pop: Lesbians and gay men from Melbourne, Australia Setting: The focus groups were held at the Australian Research Centre in Sex, Health and Society at La Trobe University in Melbourne Number of Participants: 32, 14 women and 18 men	E-therapy MoodGYM for depression and anxiety - which follows the lives of six characters as it takes users through a structured therapeutic program comprising reading, exercises, and evaluative tools	1. Focus groups examined case studies drawn from the Australian e-therapy program "MoodGYM."	Yes	Focus groups split into groups: (1) younger lesbians aged 18 to 34 years (YF), (2) younger gay men aged 18 to 34 years (YM), (3) older lesbians aged 35+ years (OF), and (4) older gay men aged 35+ years (OM).	Value Specificiation	The aim of the focus groups was to evaluate the needs and experiences of lesbians and gay men in the provision of depression and anxiety e-therapies	Not discussed	Funded by a grant awarded as part of the “National Priority Driven Research Program in Gay, Lesbian, Bisexual, Transgender, and Intersex (GLBTI) People.”
Russ	2021	United Kingdom	High income					Qualitative	The study aims to evaluate acceptability of the MySurgery app; barriers and facilitators to accessing and using the app; ideas to aid implementation, and to analyze how app use might differ for diverse patients.	Priority pop: Three 'seldom heard' minority groups: 1)People from a Black, Asian, or minority ethnic backgrounds; 2) People with a disability; 3) People from the LGBT+ community undergoing surgery Setting: Surgical care in the National Health Service of the United Kingdom Number of Participants: Total of 22 participants. 11 from a Black, Asian or minority ethnic background; 13 had a disability; a…	MySurgery smartphone app to empower patients and contribute towards safer surgical care.	1. Focus groups 2. Focus group questionnaire - captured information relating to their previous experience of having had surgery (including date of last surgery and how many procedures they had had in total) and their familiarity with using smartphone apps	Yes	Thinking about taking an inclusive approach was particularly important; this meant thinking about room access, options for any special diets, developing ground rules to ensure everyone was able to participate equally, and building specific questions to prompt discussion about how different groups might be able to use the app.	Contextual Inquiry Design Operationalisation	Question to understand contextual factors e.g., familiarity with smartphone use Focus groups to get feedback on design of app, focus groups also asked about implementation	Not discussed	Funded by the National Institute for Health Research (NIHR) Applied Research Collaboration South London (ARC South London) at the King’s College Hospital NHS Foundation Trust; the NIHR through a Knowledge Mobilization Fellowship; an Improvement Science Fellowship at the Health Foundation; King’s Health Partners (Guy’s and St Thomas’NHS Foundation Trust, King’s College Hospital NHS Foundation Trus…
Shrestha	2023	Malaysia	Upper middle income					Mixed Methods	The study aims to assess the usability of JomPREP and acceptability among MSM living in the Greater Kuala Lumpur region, Malaysia.	Priority pop: men who have sex with men a risk of HIV Setting: Kuala Lumpur Number of Participants: 50	In collaboration with local Malaysian clinics, JomPrEP offers a virtual platform for Malaysian MSM to access a range of HIV prevention (ie, HIV testing and PrEP) and other support services (eg, referral to mental health support) without having to interface face to face with clinicians. It includes several on-demand features, including scheduling and managing appointments in person or through e-co…	1. acceptability was assessed using the System Usability Scale (SUS) 2. collected app analytics, such as the number of log-ins, session duration, pages visited, and frequency and duration of use of app components, to determine usability 3. data on the uptake of HIV testing and PrEP, mental health screening and referral to mental health support services, and use of the HIVST kit for those who plac…	No	N/A	Design	Assessed usability and acceptability	Not discussed	Funded by a career development and research award from the National Institute on Drug Abuse (K01 DA051346) and a research award from the Fogarty International Center (R21TW011665) for Roman Shrestha.
Simons	2018	Belgium	High income					Mixed Methods	The study aims to describe the development, usability, acceptability, and feasibility of a new theory- and evidence-based smartphone app to promote an active lifestyle in lower-educated working young adults.	Priority pop: Lower-educated working young adults (18-26 years old) (Note: Some intervention content review work was also conducted by junior and senior researchers with expertise in the subject matter) Setting: Flanders (northern part of Belgium) Number of Participants: Focus groups (n = 34); Intervention content review by researchers (n = 19); Interviews with lower-educated working young adults…	Active Coach - A smartphone app combined with a wearable activity tracker, to promote an active lifestyle in lower-educated working young adults.	1. Focus groups - assess determinants of an active lifestyle (PA and AT). In addition, opinions about mobile technologies (eg, smartphones, tablets, apps, fitness trackers) and valuable features of PA apps and their use to promote an active lifestyle were explored. 2. Interviews (think-alouds, semi-structured) - participants were asked to use the app and say out loud any thoughts that came to min…	No	N/A	Contextual inquiry Value specification Design	FGs- questions related to contextual inquiry and value specifications Interviews/questionnaire - design related to usability and acceptability	Not discussed	Author DS supported by a PhD fellowship of The Research Foundation-Flanders (11U8114N). Author KDC supported by the Research Foundation Flanders (FWO) (postdoctoral research fellowship: FWO11/PDO/097). Author CV supported by a National Heart Foundation of Australia Future Leader Fellowship (ID 100427).
Spanhel	2019	Germany	High income					Qualitative	The study aims to investigate user experience to identify elements of Internet-based interventions for sleeping problems that need cultural adaptation to be suitable for refugees.	Priority pop: Refugees from Syria, Iran, Iraq, Eritrea, and Algeria Setting: Outpatient/Community Number of Participants: 12 (6 refugees, 6 healthcare workers)	eSano Sleep-e intervention - internet based modules delivering cognitive behaviour therapy for insomnia.	1. Think-aloud method - instructed to vocalise all their thoughts while going through the modules.	No	N/A	Design	Think aloud helped to identify elements of an Internet-based intervention that might be worth a cultural adaptation for being suitable for refugees	In some parts of the intervention, the refugees needed explanations by the present researcher and, generally, the Think Aloud procedure was very demanding for them (reflection made by authors)	No specific grant from funding agencies in the public, commercial, or not-for-profit sectors.
Sun	2020	United States	High income					Mixed Methods	The study aims to develop and test the usability and acceptability of a prototype mobile app to promote HIV prevention among transgender women.	Priority pop: Transgender women Setting: community-based organisations in Portland, Oregon and San Francisco, California (ealry formative research was also carried out with transgender women in urban and rural areas in every region of the US) Number of Participants: 16	A mobile app for HIV prevention among transgender women	1. Formative research: focus groups to understand user needs. Topics included overall well-being and connectedness, transgender health, sexual health, use of internet and social media, and recommendations for a trans-specific app. 2. Prototype design: development and refinements of intervention reviewed by expert advisory group made up on transgender women 3. Usability testing - think-aloud metho…	No	N/A	Value specification Design	Formative research - value specifiction Protype and usability stage - design	Not discussed	Funded by grant R43MD012279 from the National Institute on Minority Health and Health Disparities and K12HS022981 from the Agency for Healthcare Research and Quality.
Swallow	2016	United Kingdom	High income					Mixed Methods	The study aims to (1) identify gaps in current online, chronic kidney disease-specific information and support, and determine the desirable components of the online parent information and support (OPIS) application, (2) develop the OPIS to address these identified needs and (3) implement OPIS and assess feasibility and methods in a small-scale randomized controlled trial (RCT) of OPIS.	Priority pop: Children with chronic disease Setting: a large Children’s Hospital in the North West of England, which is part of the network of 13 regional centres caring for the UK children with CKD stages 3–5. Number of Participants: 20 parents of children with CKD	An online parent information and support (OPIS) application for parents of children with chronic kidney disease (CKD)	1. Phase 1: Qualitative interviews were undertaken with parents (fathers and mothers, children and professionals to explore their views on content of the proposed OPIS web-application. 2. Phase 2: A Virtual Development Group comprising parents and children who were not involved in Phase 1 and a range of professionals, was established. Once the initial analysis of requirements using gap analysis w…	Yes	Produced both online and paper-based versions of the surveys	Value specification Design	Phase 1 - value specification Phase 2/3 - feedback on design and structure, usabiltity and acceptability	Not discussed	This article presents independent research commissioned by the National Institute for Health Research (NIHR) under the Research for Patient=44 V. Swallow et al. benefit programme (PB-PG-0110-21305).
Tonkin	2017	Australia	High income					Mixed Methods	The study aims to consult remote Indigenous community (RIC) members to inform the development of a smartphone app that can be used to monitor and reduce sugar sweetened beverage (SSB) intake in RICs.	Priority pop: Aboriginal and/or Torres Strait Islander adults aged between 18 and 35 years who were active smartphone users (ie, use a messaging/chat system at least 3 times per week and/or other phone features) Setting: Northern Territory, Australia Remote Indigenous Communities Number of Participants: 20 (10 from each community)	Provide critical information for the future development of an app targetting Sugar Sweetened Beverages Consumption in Remote Indigenous Communities	Phase 1: Formative Research 1. Think-aloud shop - The think aloud shop activity was included to collect data related to the determinants of food choice for young adults living in RICs. These data were collected to identify key nutrition features and content for the app. Think aloud methods are increasingly used in nutrition research to gain insight into food decision-making processes [22-24]. 2. …	Yes	Modifications to these standard questionnaires SUS were necessary to ensure comprehension for participants in the RIC setting. Modifications included exchanging technical words, and those that experts suggested would not be comprehended, with words that would be understood (eg, “this system” was replaced with “the app” and “well-integrated” was replaced with “worked well together”). The researche…	Contextual inquiry Value specification Design	The aims and themes identified in the paper revolve around contextua inquiry (e.g., what determines their food choices, behaviour beliefs and attitudes) and value specification (e.,g paper prottyping elicited user needs and wishes), Seemed that phase 1 was around contextual inquiry and value specification, and phase 2 was around design (The usability and participant comprehension and satisfaction…	Not discussed	Funded by the National Health and Medical Research Council project grant (631947); project titled “Improving Chronic Disease Outcomes for Indigenous Australians: Causes, Interventions, System Change.” JB was supported by a National Heart Foundation Future Leader Fellowship (100085). TW was supported by a National Health and Medical Research Council Early Career Fellowship (1053359). CM was suppor…
Tremblay	2021	Canada	High income					Qualitative	The study aims to assess the usability and user experience of a co-designed eHealth prototype to support caregivers of functionally dependent older persons in their help-seeking process.	Priority pop: caregivers of functionally dependent older persons and service providers who offer services to these caregivers. Setting: The participants were divided into two groups based on the two objectives of the website: 5 participants tested the 'offering resources' objective and 5 tested the 'finding resources' objective. One service provider also participated as a caregiver for the ‘findi…	The digital health technology being developed was a website with two main objectives: to help caregivers find resources through a search tool and a questionnaire, and to allow service providers to advertise their services.	1. 5-second test (5ST) to gather the first impression of users.After the 5 second display, we asked participant, “Can you tell me what you remember seeing?” To collect more detailed information about the perception of the utility for each user subgroup, we added a second display of the home page without a time limit. Participants were then asked to express their perceived usefulness, “As a [careg…	No	N/A	Design	Feedback on design and usability of intervention	Not discussed	Funded by the Québec amis des aînés program of the Ministère de la Famille (Québec).
van den Bergh	2023	Netherlands	High income					Mixed Methods	The study aims to describe the experiences of people with Parkinson's disease and physiotherapists who used a remote monitoring system in daily clinical practice.	Priority pop: people with Parkinson's Disease (pwPD) Setting: Clinical; Home monitoring Number of Participants: 9 + 8 physiotherapists; 21 + 25 pwPD	A remote monitoring system consisting of a wearable sensor and mobile app (to manually add extra data- links to a physio app where they can review all data)	1. Interviews post-trial with sensor necklace to gather feedback on user expereince and aspects to be imrpoved Utilised user-experience testing approach	No	N/A	Design	Feedback on usability of intervention	Not discussed	Funded by the Center of Excellence grant from the Parkinson’s Foundation. RB and MM were supported by the Gatsby Foundation [GAT3676] as well as by the Ministry of Economic Affairs by means of the PPP Allowance made available by the Top Sector Life Sciences & Health to stimulate public- private partnerships. This activity has received funding from the European Institute of Innovation and Technolo…
Van Dooren	2023	Belgium	High income					Qualitative	The study aims to develop and evaluate an mHealth app to bridge the communication gap between people with 22q11 deletion syndrome (22q11 DS) and their caregivers. The study also sought to identify key design principles for developing apps for people with cognitive impairments, and to provide insights into how to maximize the potential of digital tools for this population.	Priority pop: young people with 22q11 deletion syndrome (22q11 DS) and their families, including parents and siblings Setting: The study took place in the homes of the participating families. The families were recruited through a network of medical professionals in Belgium Number of Participants: In the evaluation phase, 8 families with a child diagnosed with 22q11 DS participated in the study In…	The digital health technology being developed was an mHealth app designed to bridge the communication gap between young people with 22q11 deletion syndrome (22q11 DS) and their caregivers	1. Semi-structured interviews incorporating fully working proof of concept intervention, following this with a trial period of 2-4 weeks, concluding semi-structured interview utilised participatory design approach	No	N/A	Design	Feedback on app design	Furthermore, while doing interviews with people with 22q11 DS, a couple of things stood out. The fact they are pleasers [15] shows when answering the questions in the interviews. It happens regularly when a child indicates they understand something, whereas if asked to perform a certain action, it becomes clear they do not understand this at all. The verbal IQ of these children is often higher th…	Not provided.
Vangeepuram	2018	United States	High income					Quantitative	The study aims to evaluate the usage of and attitudes towards mobile technologies of individuals from low-income and racial/ethnic minority backgrounds to inform the development of a new mobile platform for dissemination of diabetes prevention information.	Priority pop: low-income adults in East Harlem, New York. Majority of respondents were of Black and/or Hispanic/Latino descent Setting: Community Number of Participants: 104	an app supporting healthy lifestyle and diabetes prevention tailored to the East Harlem community	1. a co-developed 26-item cross-sectional survey to better understand access to, usage of and attitudes towards mobile technologies utilised CBPR approach	No	N/A	Contextual inquiry	Survey gathered info on context of users	Members of the Community Action Board (Board) of the East Harlem Partnership for Diabetes Prevention were involved in all stages of survey design, data collection, and analysis. Our survey development team, including Board members (patients, advocates and clinicians) and experts in social media and app development, developed a 26-item survey including both published and newly created items. The t…	Funded by the National Institute on Minority Health and Health Disparities (Grant number 5R24MD001691-11)
Velez	2014	Ghana	Lower middle income					Mixed Methods	The study aims to evaluate a clinical prototype (of mClinic a mobile health application for midwives) via usability testing to identify development flaws and required software enhancements.	Priority pop: Midwives in Ghana. Setting: Bonsaaso, Ghana (site of rural development program). Number of Participants: 7	A mobile health (mHealth) application, known as mClinic to support midwife access to an eHealth delivery platform (for a rural development program) that captures data for managing patient care as well as program evaluation and monitoring, decision- making and management.	1. Live software evaluation - participants given tasks and provided verbal feedback while using mClinic 2. Usability Questionanaire - After finishing the three tasks, participants completed the previously validated Health-Information Technology Usability Survey (Health-ITUES) 3. Interviews (to assess prototypes usability and usefulness) Low-fidelity prototyping involves sketching on paper potenti…	No	N/A	Design	Feedback on usability of intervention	Not discussed	Funded by the National Institute of Nursing Research (P30NR010677), Health Services Resource Administration (1D11 HP07346), International Development Research Centre, Rockefeller Foundation, Novartis Fund for Sustainable Development, OpenROSA Consortium, Jonas Center for Nursing Excellence, and the National Library of Medicine (5 T15 LM007079-20).
Verbiest	2019	New Zealand	High income					Qualitative	This study aims to describe the codesign methods and processes used in the OL@-OR@ project and describe how codesign was used to inform and build a theory-driven approach to the selection of behavioral determinants and change techniques as part of the intervention.	Priority pop: Māori and Pasifika communities living in New Zealand Setting: New Zealand Number of participants:first round of focus groups number not provided, second round of focus groups n=25	mHealth program for Māori and Pasifika communities living in New Zealand for lifestyle suppoprt/ behaviour change	Approach - co-design 1. Focus groups 2. Bus stop activity - users were asked to engage with different mHealth tools for 5 minutes at each “bus stop.” Likes and dislikes were discussed within the group 3. Paper protocyping where participants created their own mHealth tools 4. profiles of hypothetical typi- cal community members were used to describe the features and functions of an mHealth tool th…	Yes	Use of peer researchers: team was broadened to include academic Māori and Pasifika researchers Focus groups split by Māori and Pasifika	Contextual Inquiry Value Specification Design	Focus groups used to elucidate needs and knowledge generation, better understand community (CI) Focus groups were used again to ideate mHealth tool (VS) Bus stop activity (VS) Paper prototyping (VS) Profiles (VS) Wireframes (design)	Not discussed	Funded by the Healthier Lives He Oranga Hauora National Science Challenge.
Wagner	2023a	United States	High income					Qualitative	This work describes the development of a novel telemedicine-based ASD assessment tool, the TELE-ASD-PEDS-Preschool (TAP-Preschool).	Priority pop: Preschool children with autism - underrepresented ethnic or liguistic groups Setting:Not clear (might be clincial) Number of Participants: 8 caregivers; 7 community providers; 8 experts in clincial assessment and measurement of ASD	Developing a novel telemedicine-based ASD assessment tool, guided by AI-based target behaviour identifcation in children with ASD	1. Focus groups - to better understand the challenges families face in navigating referrals to the early intervention system and establishing services, which disproportionately impact families from underserved communities. To elicit participant feedback on the utility of a future patient-facing app designed to track family engagement through the early intervention system. The questions were prese…	No	N/A	Contextual inquiry Value specification Design Operationalisation	Focus groups gathered info on context and user needs, provide feedback on interface and perceptions of such an app. CFIR framework to inner and outer setting for implementation Field testing provided info on design/ usability	Not discussed	Funded by the NIH/NIMH (R21MH118539), the Eunice Kennedy Shriver National Institute of Child Health and Human Development (U54 HD08321), and the Vanderbilt Institute for Clinical and Translational Research.
Wagner	2023b	United States	High income					Mixed Methods	The study aims to investigate the barriers to adopting patient-facing mobile applications for early intervention among underrepresented populations.	Priority pop: The study focused on families of children aged <3 years with suspected developmental delays, disabilities, or other special health care needs. The study particularly aimed to benefit families from traditionally underserved communities, including those from racial and ethnic minority groups, low-income backgrounds, rural areas, and those living in medically underserved locations. Set…	A mobile health app called Family on Track, which aims to track family engagement with Early Intervention (EI) services by prompting families to answer targeted questions about their progress and experiences at various time points throughout the EI process.	1. Focus groups - asked questions to better understand barriers related to telemediated services. Participants were asked to think about ways such a tele-assessment model could be adapted to better meet the unique needs of their family/community. 2. Pilot trial - Following the tele-assessment visit, caregivers completed a questionnaire designed specifically for the current study to assess their p…	No	N/A	Contextual inquiry Value specification Design	FGs elicited info on context and needs Questionnaire elicited feedback on design	Not discussed	Funded by the Children and Youth with Special Healthcare Needs Network (UA6M31101) and the Learning Health Systems Scholars grant (K12 HS026395) from the Agency for Healthcare Research and Quality (AHRQ) and Patient-Centered Outcomes Research Institute (PCORI).
Warren	2013	United States	High income					Qualitative	The study aims to examine the disparity in participation of lower-income African American smokers in internet-delivered smoking cessation interventions through the development and usability evaluation of an identity-congruent user interface.	Lower-income African American smokers (n = 56 for focus groups, n = 8 for usability testing)	No Smokin’ Hood, an internet-delivered smoking cessation interface designed to be identity-congruent for African American smokers.	1. Focus groups to gather perceptions of the web as resource in quitting smoking and user preference while participants interacted with smoking cessation websites. 2. Usability evaluation - eye-tracker, think-aloud method, debriefing questions, respond to a desirability matrix that consisted of 44 adjectives to describe their experience of the interface (i.e., idea/process). Twenty-six of the adj…	No	N/A	Value Specification, Design	FG - value specification, their context and needs Usability evaluation - design	Not discussed	Funded by the Prevent Cancer Foundation.
Wen	2014	United States	High income					Qualitative	The study aims to describe the development of a social-cognitive theory-based and evidence-guided text messaging intervention for preventing postpartum smoking relapse among underserved women.	Priority pop: Low income pregnant women who'd quit smoking for at least one pregnancy Setting: The study, including recruitment of participants, was performed in 3 Women, Infants and Children (WIC) Clinics located in the inner city Philadelphia region. Number of Participants: 30	Mobile text messages to prevent postpartum smoking relapse	1. Interview with participants, needs assessment, context 2. Health literacy evaluation using the Health Literacy Advisor program 3. Interview with participants, asked to think aloud about the messages, paraphrase the content, and respond to other inquiries and probes using the cognitive response technique. Are the messages relevant, understandable, helpful. 4. usability testing - 1 week of testi…	No	N/A	Contextual inquiry Value specification Design	Interviews - CI and VS Design - Healthliteracy checker and usability testing	Not discussed	Funded by the National Institute of Health, American Cancer Society, Fox Chase Cancer Center Behavioral Research Core Facility.
Yee	2020	United States	High income					Qualitative	The study aims to develop and pilot test a theory-driven curriculum of SMS text messaging for diabetes support and education during pregnancy.	Priority pop: women were aged 18 years or older, were English speaking, had publicly funded prenatal care, and had type 2 diabetes mellitus or gestational diabetes mellitus (GDM); In this cohort of largely non-Hispanic black and Hispanic women, 100% (31/31) Setting: All women were receiving care at an academic hospital-based clinic that provides prenatal care for low-income women with public insu…	a pilot investigation of a novel text message–based support intervention called Texting for Diabetes Success (TDS).	1. Interviews - pre-intervention interviews regarding experience with pregnancy and diabetes diagnosis, expectations for diabetes self-management requirements and burdens, and experiences with mHealth, post-intervention interviews about pregnancy struggles and support systems, experience of diabetes, and feedback about intervention	No	N/A	Contextual inquiry Design	interviews gather contextual info and feedback on design	Not discussed	Funded by the Evergreen Invitational Women’s Health Grants Initiative.
Yingling	2016	United States	High income					Mixed Methods	The study aims to evaluate the feasibility and acceptability of physical activity (PA)-monitoring wristbands and Web-based technology by predominantly African American, church-based populations in resource-limited Washington, D.C. neighborhoods.	Priority pop: African American individuals attending three churches located in resource-limited neighborhoods of Washington, D.C. Setting: A church were participants were provided with electronic devices, a secure internet account and instructed participate in the study for 2 weeks. Number of Participants: 3 women, 5 men	physical activity monitoring wristbands to assess the feasibility and acceptability of using mobile technology to increase physical activity	The focus group (8 participants) wore a wrist-worn physical activity (PA) monitor for two weeks. Data were uploaded to a wireless hub at their church included utilisation frequency. Utilised CBPR approach	No	N/A	Design	Feedback on expereicnes using wristband	Not discussed	Funded by the National Institute of Health, Vignet Corporation.
You	2020	South Africa	Upper middle income					Qualitative	The study aims to explore facilitators and barriers to incorporating mobile phones and advanced digital technologies (e.g., biometric identification, mobile phone apps, and chatbots) into HIV care for cisgender female sex workers living with HIV in Durban, South Africa.	Priority pop: cisgender female sex workers living with HIV Setting: Durban metropolitan municipality, South Africa Number of Participants: 22	Generalised views on differing digital health tech: Mobile phones, biometric identification, mobile apps, and chatbots to improve HIV care.	1. Focus groups, focused on barriers and facilitators to receiving digital health interventions	Yes	Recruitment of female sex worker (FSW) participants was led by FSW peers employed at TB HIV Care, a non-governmental organization offering free HIV care and treatment to FSW in the eThekwini (Durban) metropolitan municipality. Focus group discussions (FGDs) were conducted using a semi-structured interview guide developed in English, translated into isiZulu, and reviewed by FSW peers. FGDs occurre…	Contextual inquiry	FGs helped to better understand context	Not discussed	Funded by the National Institute of Nursing Research of the National Institutes of Health (Award Number R01NR016650) and the Johns Hopkins University Center for AIDS Research (Award Number P30AI094189).
Zaim	2021	United States	High income					Qualitative	The study aims to co-design with teen girls and parents, an internet-based training tool to teach teen girls the best way to find, evaluate, and use online health information.	Priority pop: Teen girls 13-18 years old and parents (35-54 years old); Most participants were African American Setting: Nationwide Children’s Hospital (Columbus Ohio) Number of Participants: Teen girls (n=20 in focus groups and n=27 in the usability trial). Teen girls' parents (n=13)	eTeen Health - A webpage, a video, and an interactive game focused on teaching girls how to use the internet to appropriately find health information.	1. Focus groups - questions asking participants to describe their experiences when searching for health information online. They were also asked to provide input into the design of an internet-based eHealth literacy training tool. 2. Usability trial (Pre-training survey before using the tool, satisfaction survey immediately after use, post-training survey 30 days later; primary outcome: e-health …	No	N/A	Contextual inquiry Value specification Design	FGS - CI and VS Usability survey - design	Not discussed	Funded by a philanthropic donation from the Thirty-One Gives Foundation.
Zapata	2023	United States	High income					Qualitative	The study aims to explore the preferred characteristics and willingness to adopt mobile health (mHealth) interventions among young sexual minoritized men aged 17-24 years in the United States, particularly related to HIV testing and prevention.	Priority pop: young sexual minoritized men aged 17-24 years Setting: US wide, men using social media and or/ men-for-men geosicial networking apps Number of Participants: 41	mHealth app for HIV prevention	1. Synchronous web-based focus groups - elicit preferences, opinions, barriers, facilitators, and decision-making about a variety of topics related to HIV testing and prevention, including HIV testing and self-testing, PrEP, postexposure prophylaxis, mHealth intervention characteristics, and web-based focus group discussion experiences.	Yes	used the real time web-based meeting platform Adobe Connect (Adobe Systems) for the web-based group discussions, which allowed between-participant anonymity with preselected usernames and no video recording	Contextual inquiry Value specification	Focus groups provide info on context and user needs	Within interview guide asked about web-based focus group discussion experiences. It is interesting to note many youths agreed that a deidentified forum such as the one used in our study increased their engagement and participation, as many participants were appreciative of one another and resonated with personal stories that were shared.	Funded by the National Institute of Mental Health (K01-MH118939, principal investigator: SAJ). The first authors’ time was supported by a training grant from the National Institute of Mental Health (T32MH130325; principal investigator: Newcomb).
Zingg	2022	United States	High income					Mixed Methods	The study aims to outline an integrative content engineering framework to supplement existing design and development processes of peripartum depression digital solutions.	Priority pop: Low-income young women who had been pregnant and look for mental health Setting: healthcare facilities across Appalachian Kentucky. Number of participants: 19	digital health solutions for peripartum depression management	1. Focus groups and semi-structured interviews to discover themes regarding the use of digital technologies in the self-management of mental health during the peripartum period (needs analysis)	No	N/A	Contextual Inquiry	FGs and interviews, and social media analysis gathered info on context	Not discussed	Not provided.
